# Supplementary material for: Drought-tolerant and drought-sensitive genotypes of maize (Zea mays L.) differ in contents of endogenous brassinosteroids and their drought-induced changes
Source: PLoS One. 2018 May 24;13(5):e0197870. doi: 10.1371/journal.pone.0197870 (PMC5967837; doi:10.1371/journal.pone.0197870)
Supplement: S1 File — Plants were either subjected to normal watering (control) or to 14 days of withholding water (stress). (XLSX) [file pone.0197870.s002.xlsx]

## Sheet: BR contents
Content of brassinosteroids
Genotype / Treatment	Total brassinosteroids	Typhasterol	Brassinolide	Castasterone	28-norcastasterone	28-norbrassinolide	28-homocastasterone	28-homodolichosterone
	(pg mg-1)	(pg mg-1)	(pg mg-1)	(pg mg-1)	(pg mg-1)	(pg mg-1)	(pg mg-1)	(pg mg-1)
2023 Control	1.17863	0.000267514	0	0.0451075	0.0980101	0.0144069	0.824878	0.19596
2023 Control	1.7758	0.151417	0.0133816	0.0301296	0.132859	0.0287158	1.09933	0.319964
2023 Control	2.19278	0.358767	0.0215572	0.0507596	0.115754	0.0860101	1.30363	0.256299
Mean	1.71574	0.17015	0.0116463	0.0419989	0.115541	0.0430442	1.07595	0.257408
SEM	0.294296	0.103913	0.00628322	0.00615486	0.0100606	0.0218764	0.138698	0.0358013
2023 Stress	1.26926	0.091494	0.0330771	0.0176582	0.0687372	0.0426612	0.845512	0.170124
2023 Stress	1.48869	0.056489	0.0170559	0.0341135	0.343891	0.0934839	0.925458	0.018201
2023 Stress	1.71646	0.0114241	0.00570333	0.0482155	0.279072	0.136009	1.06647	0.169563
Mean	1.49147	0.0531357	0.0186121	0.0333291	0.230567	0.0907181	0.945813	0.119296
SEM	0.1291	0.0231749	0.00794033	0.00882985	0.0830502	0.0269827	0.0645916	0.0505477
CE704 Control	3.81394	0.99961	0.0242368	0.0324844	0.0518079	1.27731	1.00307	0.425417
CE704 Control	4.75525	1.27047	0.0124497	0.0457444	0.0303399	2.24428	0.88495	0.26702
CE704 Control	7.35496	3.96965	0.0481894	0.0206264	0.00550206	2.03744	0.878091	0.395466
Mean	5.30805	2.07991	0.028292	0.0329517	0.0292166	1.85301	0.922038	0.362634
SEM	1.05891	0.948099	0.0105145	0.00725473	0.0133791	0.293977	0.0405654	0.0485825
CE704 Stress	5.34204	3.58858	0.0100378	0.0181268	0.0232911	0.877032	0.617505	0.207466
CE704 Stress	4.0958	2.30182	0.0551712	0.0251563	0.0122352	0.881072	0.570105	0.250238
CE704 Stress	3.58652	1.60573	0.0250463	0.0429669	0.0124952	0.903775	0.491305	0.505207
Mean	4.34146	2.49871	0.0300851	0.02875	0.0160072	0.887293	0.559638	0.32097
SEM	0.521446	0.580804	0.0132702	0.0073924	0.00364275	0.00832324	0.0368048	0.0929419

## Sheet: Morphology
Plant morphology
Genotype / Treatment	Plant height	Number of leaves	Area of the 1st leaf	Area of the 2nd leaf	Area of the 3rd leaf	Area of the 4th leaf	Area of the 5th leaf	Area of the 6th leaf	Area of the 7th leaf	Total leaf area*	Dry mass of the 1st leaf	Dry mass of the 2nd leaf	Dry mass of the 3rd leaf	Dry mass of the 4th leaf	Dry mass of the 5th leaf	Dry mass of the 6th leaf	Dry mass of the 7th leaf	Dry mass of the rest of shoot	Total shoot dry mass	Total root dry mass	Specific leaf mass of the 4th leaf
	(cm)		(cm2)	(cm2)	(cm2)	(cm2)	(cm2)	(cm2)	(cm2)	(cm2)	(mg)	(mg)	(mg)	(mg)	(mg)	(mg)	(mg)	(g)	(g)	(g)	(g m-2)
2023 Control	26.5	5	5.2295	9.46	10.62	29.04	19.1			73.4495	7.9	9.8	11.8	35.08	29.6			0.0645	0.15868	0.0852	14.862
2023 Control	29.6	5	3.64976	20.41	36.45	57.42	27.675			145.605	11.2	27.7	42.8	76.246	50.4			0.1337	0.342046	0.1207	13.765
2023 Control	29.9	5	7.38512	23.38	50.94	85.56	36.04			203.305	11.3	32.5	59.8	117.668	59.2			0.1949	0.475368	0.1701	14.5789
2023 Control	27.5	5	5.97658	20.72	36.8	52.19	24.31			139.997	9.8	23.6	38.5	69.986	41.4			0.1229	0.306186	0.1256	14.1189
2023 Control	16.6	5	4.96492	13.42	19.25	24.14	16.34			78.1149	7.2	16.2	21.2	36.402	10.5			0.0618	0.153302	0.074	13.9066
2023 Control	24.5	6	5.47853	16.2	33.46	56.44	46.255	18.2		176.034	9.5	23	40.4	77.86	76.3	15.3		0.1897	0.43206	0.151	13.8004
2023 Control	34.3	5	7.40846	20.8	46.41	70.11	39.6			184.328	10.4	31.1	57.3	93.848	72.3			0.0815	0.346448	0.1589	13.5173
2023 Control	24.1	4	4.54469	10.96	19.26	15.66				50.4247	8.7	17.5	32.2	30.222				0.1678	0.256422	0.0697	14.9682
Mean	26.625	5	5.57969	16.9187	31.6487	48.82	29.9029			131.407	9.5	22.675	38	67.164	48.5286			0.1271	0.308814	0.1194	14.1897
SEM	1.84514	0.188982	0.464223	1.82907	4.98629	8.50043	4.18611			20.2635	0.526444	2.7652	5.7927	11.0259	8.87612			0.0191309	0.0411718	0.0139324	0.192658
2023 Stress	20.6	5	7.08162	17.71	39.3	34.92	13.26			112.272	9.4	20.7	43.7	58.614	1.1			0.119	0.252514	0.1058	14.1897
2023 Stress	27.2	6	7.84426	12.15	33.9	18.72				52.62	9.3	16.3	36.7	36.582				0.0828	0.181682	0.1145	14.6143
2023 Stress	26.1	4	1.28403	9.24	33.92	18.275				52.195	9	15.9	36	32.924				0.0842	0.178024	0.121	14.7205
2023 Stress	19.2	5	2.84821	14.52	29.96	25.585	8.52			64.065	10.6	17.4	31.7	48.716	8.8			0.1035	0.220716	0.1529	13.942
2023 Stress	20.5	5	2.21787	15.48	28.08	28.645	15.96			88.165	7.4	18.3	36.4	60.286	9.9			0.1138	0.246086	0.1497	14.1189
2023 Stress	31.6	4	1.92994	15.4	39.3	23.04				77.74	9.1	22.1	51.1	44.552				0.1296	0.256452	0.1311	14.7912
2023 Stress	18.7	4	2.66923	11.5	23.14	10.22				44.86	8.3	16.6	29.8	18.036				0.0601	0.132836	0.0713	15.0035
2023 Stress	28.6	4	2.17896	8.76	31.78	20.16				60.7	10.5	20.1	33.9	39.442				0.0782	0.182142	0.1236	14.2604
Mean	24.0625	4.625	3.50676	13.095	32.4225	22.4456				69.0771	9.2	18.425	37.4125	42.394				0.0964	0.206307	0.121237	14.4551
SEM	1.73452	0.263052	0.882163	1.12932	1.93891	2.63972				7.95385	0.37321	0.810368	2.43973	4.91594				0.00839738	0.0157139	0.00915443	0.133243
CE704 Control	20	5	2.2344	16.68	32.62	27.965	24.86			104.359	5.1	21.7	36.3	51.292	20.4			0.0792	0.213992	0.1141	15.1451
CE704 Control	24.1	4	2.0368	13.75	22.08	14.98				52.8468	8	12.3	24.8	26.396				0.0456	0.117096	0.0594	14.6497
CE704 Control	22.5	5	5.7456	19.76	31.65	46.07	17.28			120.506	9.7	22.5	31.8	54.998	25.3			0.0901	0.234398	0.108	14.402
CE704 Control	23.5	7	5.5328	15.96	30.38	48	61.755	45.095	16.91	223.633	8.5	18.5	32.3	56.148	96.3	84.7	11.6	0.1807	0.488748	0.1763	13.5173
CE704 Control	26.2	7	5.434	14.43	25.22	44.16	55.3	47.97	16.5	209.014	9.2	18.2	27.5	49.776	89.2	21.6		0.1858	0.401276	0.1894	13.5881
CE704 Control	35.2	7	4.0508	11.64	21.24	38.5	47.04	47.38	22.68	192.531	9.2	17.8	26.8	47.846	62.2	89.3	38.8	0.1985	0.490446	0.1866	13.765
CE704 Control	22.7	7	3.8304	11.83	19.56	36.12	55.29	30.14	18.05	174.82	5.3	11.3	20.2	39.256	56.4	55.1	12.1	0.1308	0.330456	0.1544	12.5265
CE704 Control	27.9	7	4.104	11.52	23.38	41.99	61.38	43.2	31.44	217.014	7.9	15.3	26.3	49.592	82.5	88.9	27.5	0.2051	0.503092	0.2054	13.3758
Mean	25.2625	6.125	4.1211	14.4463	25.7662	37.2231	46.1293			161.84	7.8625	17.2	28.25	46.913	61.7571			0.139475	0.347438	0.1492	13.8712
SEM	1.65259	0.440677	0.506199	1.02891	1.80012	3.89269	6.77928			21.9945	0.620753	1.42566	1.77774	3.44769	11.3861			0.0217924	0.0520093	0.0178926	0.292181
CE704 Stress	29.6	5	2.0748	9.02	19.56	36.66	23.56			90.8748	4.7	9.9	19.9	47.574	38.3			0.1009	0.221274	0.1227	13.8358
CE704 Stress	28.1	5	4.4688	4.8	32.85	60.61	42.895	32.43		178.054	10.8	24.1	42.1	79.242	78.8	33.4		0.218	0.486442	0.2062	16.0297
CE704 Stress	25.5	6	2.0064	11.96	23.27	44.16	36	12.325		127.715	8.1	15.8	30.7	59.586	65.3			0.1571	0.336586	0.1902	15.8882
CE704 Stress	31.7	6	5.5328	14.56	25.76	40.8	41.7	21.525		149.878	9.3	17.2	27.4	50.528	68.9	39.4		0.1514	0.364128	0.1667	14.2251
CE704 Stress	34.3	6	5.6392	16.65	34.17	58.33	44.52	34.19		193.499	9.5	21.6	37.1	68.17	69.4	54.5		0.22	0.48027	0.1958	14.3312
CE704 Stress	28.6	6	4.94	11.22	19.25	40.04	38.7	15.385		129.535	9.1	15.8	23.4	48.844	62.1	25.5		0.1466	0.331344	0.1375	14.0127
CE704 Stress	30.7	6	5.928	15.75	29.1	48.64	32.865	21.045		153.328	9.9	20.2	35.1	66.436	58.7	36.3		0.2133	0.439936	0.1871	15.0035
CE704 Stress	24.6	6	4.6436	9.79	17.71	30.6	29.495	18.72		110.959	7.8	12.3	18.7	36.426	51	16.7		0.1002	0.243126	0.1119	12.7035
Mean	29.1375	5.75	4.4042	11.7188	25.2088	44.98	36.2169	22.2314		141.73	8.65	17.1125	29.3	57.1007	61.5625	34.3		0.163438	0.362888	0.164762	14.5037
SEM	1.12646	0.163663	0.545191	1.38757	2.24222	3.67052	2.55801	3.11014		12.0109	0.656832	1.67507	2.98634	4.88377	4.40689	4.85816		0.0174444	0.0356236	0.0127735	0.3903
			Only the area of leaves shown in the green color was included into the calculation of the total leaf area. Leaves shown in the dark red color were completely dry/yellow							* ... i.e., the total area of photosynthetically active leaves
			The means/SEM are calculated only for leaves where at least 7 replications were available

## Sheet: Osmotic potential
Leaf osmotic potential
Genotype / Treatment	Osmotic potential
	(MPa)
2023 Control	-0.91
2023 Control	-1.04
2023 Control	-0.99
2023 Control	-1.26
2023 Control	-1.23
2023 Control	-1.07
2023 Control	-1.06
2023 Control	-1.04
2023 Control	-1.039
2023 Control	-1.11
2023 Control	-0.99
2023 Control	-1.09
Mean	-1.06908
SEM	0.0281972
2023 Stress	-2.83
2023 Stress	-1.72
2023 Stress	-1.53
2023 Stress	-1.56
2023 Stress	-1.59
2023 Stress	-1.77
2023 Stress	-1.23
2023 Stress	-0.94
2023 Stress	-2.59
2023 Stress	-1.62
2023 Stress	-2.74
2023 Stress	-4.3
Mean	-2.035
SEM	0.267348
CE704 Control	-0.58
CE704 Control	-0.72
CE704 Control	-0.71
CE704 Control	-0.59
CE704 Control	-1
CE704 Control	-0.96
CE704 Control	-0.64
CE704 Control	-0.77
CE704 Control	-1.25
CE704 Control	-0.91
CE704 Control	-0.86
CE704 Control	-0.77
Mean	-0.813333
SEM	0.0561429
CE704 Stress	-1.8
CE704 Stress	-1.21
CE704 Stress	-1.96
CE704 Stress	-2.12
CE704 Stress	-1.41
CE704 Stress	-1.88
CE704 Stress	-1.39
CE704 Stress	-2.73
CE704 Stress	-1.46
CE704 Stress	-1.41
CE704 Stress	-1.93
CE704 Stress	-1.76
Mean	-1.755
SEM	0.120903

## Sheet: Gas exchange
Leaf gas exchange
Genotype / Treatment	Net photosynthetic rate	Transpiration rate	Stomatal conductance
	(mmol CO2 m-2 s-1)	(mmol H2O m-2 s-1)	(mmol m-2 s-1)
2023 Control	6.26354	0.893331	48.6283
2023 Control	6.45524	1.06852	36.0209
2023 Control	4.28693	1.61149	30.742
2023 Control	3.38763	0.779224	31.301
2023 Control	5.35458	1.06892	32.4188
2023 Control	4.01998	1.15665	30.1831
2023 Control	7.81337	1.43071	62.043
2023 Control	10.0507	1.79115	72.6629
Mean	5.954	1.225	43
SEM	0.779795	0.124962	5.80374
2023 Stress	4.02368	0.773489	19.2432
2023 Stress	0.0298899	0.540436	19.8649
2023 Stress	0.0335321	0.478495	24.2432
2023 Stress	6.03147	1.24835	37.9459
2023 Stress	2.85391	0.740196	29.2432
2023 Stress	4.29361	0.948473	21.1351
2023 Stress	0.0110317	0.307143	5.32432
2023 Stress	1.16778	0.667415	28
Mean	2.30561	0.713	23.125
SEM	0.823619	0.103339	3.35045
CE704 Control	7.51051	1.53449	40.6951
CE704 Control	5.75008	1.11555	45.8537
CE704 Control	8.02555	1.45957	49.8659
CE704 Control	4.848	1.25432	43.561
CE704 Control	4.82985	0.806405	33.2439
CE704 Control	9.46663	1.79582	74.5122
CE704 Control	4.86373	1.43845	42.9878
CE704 Control	3.32165	1.1794	45.2805
Mean	6.077	1.323	47
SEM	0.72676	0.106529	4.281
CE704 Stress	1.39199	1.10291	24.0317
CE704 Stress	1.58827	0.942323	35.1683
CE704 Stress	5.5124	1.11848	42.7881
CE704 Stress	3.67101	0.955058	35.7545
CE704 Stress	3.04907	0.553933	23.4455
CE704 Stress	7.33256	1.36467	43.3743
CE704 Stress	3.12818	1.2246	44.5465
CE704 Stress	1.73451	0.914025	46.8911
Mean	3.426	1.022	37
SEM	0.735341	0.0861786	3.23409

## Sheet: Pigment contents
Content of photosynthetic pigments
Genotype / Treatment	Chlorophyll a	Chlorophyll b	Total chlorophyll	Total carotenoids
	(mg m-2)	(mg m-2)	(mg m-2)	(mg m-2)
2023 Control	272.464	65.399	337.863	47.7714
2023 Control	200.087	49.8319	249.919	37.7992
2023 Control	207.221	51.4287	258.65	39.4202
2023 Control	207.34	50.5082	257.849	41.0595
2023 Control	217.051	51.1031	268.155	41.9811
2023 Control	261.048	62.8441	323.892	47.6332
2023 Control	223.433	54.7412	278.174	40.2828
2023 Control	141.94	33.9769	175.916	28.1975
Mean	216.323	52.4792	268.802	40.5181
SEM	14.1189	3.36922	17.4744	2.17994
2023 Stress	244.202	60.6524	304.855	42.9241
2023 Stress	152.483	39.4935	191.976	27.71
2023 Stress	161.718	43.7703	205.488	26.5879
2023 Stress	194.26	49.475	243.735	34.2854
2023 Stress	224.107	57.1019	281.208	39.5986
2023 Stress	164.294	42.7685	207.063	27.6939
2023 Stress	221.53	58.1038	279.634	37.7704
2023 Stress	175.591	46.2438	221.835	50.3851
Mean	192.273	49.7012	241.974	35.8694
SEM	12.0623	2.81812	14.8625	2.98826
CE704 Control	225.613	53.0193	278.632	44.4318
CE704 Control	134.448	35.1415	169.59	29.6023
CE704 Control	220.817	52.2616	273.079	44.0685
CE704 Control	298.584	75.349	373.933	55.8546
CE704 Control	306.392	79.3064	385.699	54.8055
CE704 Control	321.177	82.2996	403.477	55.9216
CE704 Control	227.753	59.1808	286.934	44.7407
CE704 Control	220.896	59.2246	280.12	44.9368
Mean	244.46	61.9729	306.433	46.7952
SEM	21.7542	5.67308	27.3669	3.12199
CE704 Stress	257.719	65.8873	323.606	43.3884
CE704 Stress	323.159	85.9001	409.059	56.4137
CE704 Stress	290.062	76.9144	366.976	49.5954
CE704 Stress	300.447	79.87	380.317	51.8188
CE704 Stress	320.543	83.4205	403.963	53.5195
CE704 Stress	305.639	81.3478	386.987	52.3888
CE704 Stress	303.301	80.5087	383.809	51.3117
CE704 Stress	257.996	67.5279	325.524	31.6651
Mean	294.858	77.6721	372.53	48.7627
SEM	8.90479	2.56867	11.459	2.77764

## Sheet: Chl fluorescence parameters
Parameters of the JIP test derived from chlorophyll fluorescence measurements
Genotype / Treatment	F0	FJ	FI	FM	FV	VJ	VI	M0	jP0	jE0	jRE01	jD0	y0	yRE01	dRE01	gRC	ABS/RC	TP0/RC	ET0/RC	RE01/RC	DI0/RC	PIABS	PITOTAL
2023 Control	9477	24432	34624.5	41451.5	31974.5	0.467716	0.786486	1.355	0.771371	0.410588	0.164699	0.228629	0.532284	0.213514	0.401128	0.210273	3.75572	2.89705	1.54205	0.618561	0.858665	1.0225	0.684877
2023 Control	9948	24984.5	34836	41841.5	31893.5	0.47146	0.780347	1.3405	0.762246	0.402878	0.167429	0.237754	0.52854	0.219653	0.415584	0.211409	3.73016	2.8433	1.5028	0.624538	0.886862	0.9655	0.686577
2023 Control	10257	24448.5	32966	40281	30024	0.472672	0.756362	1.362	0.745364	0.393051	0.181599	0.254636	0.527328	0.243638	0.462024	0.205512	3.86589	2.88149	1.51949	0.702042	0.984394	0.8475	0.72785
2023 Control	9509.5	23830.5	32706	40135	30625.5	0.467617	0.757424	1.345	0.763062	0.406241	0.1851	0.236938	0.532383	0.242576	0.455641	0.20967	3.7694	2.87629	1.53129	0.697717	0.893113	0.973	0.814424
2023 Control	9395.5	24822.5	34949	43353.5	33958	0.454296	0.752503	1.325	0.783282	0.42744	0.19386	0.216718	0.545704	0.247497	0.453537	0.211705	3.72356	2.9166	1.5916	0.721849	0.806964	1.167	0.968553
2023 Control	8274	21587	29877.5	36639.5	28365.5	0.469338	0.761612	1.2175	0.774178	0.410827	0.184555	0.225822	0.530662	0.238388	0.449228	0.229845	3.35075	2.59408	1.37658	0.618398	0.756674	1.1575	0.944094
2023 Control	9526	23668.5	32787.5	40119	30593	0.462279	0.760354	1.2915	0.762556	0.410043	0.182744	0.237444	0.537721	0.239646	0.44567	0.214423	3.66369	2.79377	1.50227	0.669516	0.869919	1.03	0.8281
2023 Control	10615	26431.5	36965	44215	33600	0.470729	0.784226	1.4835	0.759923	0.402205	0.163972	0.240077	0.529271	0.215774	0.407681	0.194283	4.14712	3.15149	1.66799	0.68001	0.995628	0.86	0.591921
Mean	9625.25	24275.6	33713.9	41004.5	31379.2	0.467013	0.767414	1.34	0.765248	0.407909	0.177995	0.234752	0.532987	0.232586	0.436312	0.21089	3.75079	2.86926	1.52926	0.666579	0.881527	1.00287	0.780799
SEM	246.648	487.324	748.031	822.043	658.816	0.00213805	0.00489434	0.0263595	0.00398037	0.00349252	0.0039321	0.00398037	0.00213805	0.00489434	0.00852843	0.00348282	0.0778597	0.0542753	0.0293185	0.0145562	0.028526	0.0420057	0.046645
2023 Stress	10647.5	27845.5	38737	46393.5	35746	0.481117	0.785808	1.3135	0.770496	0.399797	0.165034	0.229504	0.518883	0.214192	0.412794	0.220104	3.54331	2.73011	1.41661	0.584766	0.813205	1.0225	0.718796
2023 Stress	11753	29878	38379	44784	33031	0.548727	0.806091	1.6245	0.737563	0.332842	0.14302	0.262437	0.451273	0.193909	0.429693	0.199446	4.01388	2.96049	1.33599	0.574065	1.05339	0.5955	0.448674
2023 Stress	11622.5	29552.5	39484.5	46068	34445.5	0.520532	0.808872	1.5505	0.74771	0.358503	0.142908	0.25229	0.479468	0.191128	0.398626	0.200653	3.98374	2.97868	1.42818	0.569309	1.00506	0.685	0.454057
2023 Stress	11118.5	28268.5	36363.5	43191	32072.5	0.534726	0.787123	1.5205	0.742574	0.3455	0.158077	0.257426	0.465274	0.212877	0.457531	0.207071	3.82927	2.84351	1.32301	0.605319	0.985754	0.672	0.566779
2023 Stress	9915.5	24903.5	33161	40476.5	30561	0.490429	0.760626	1.3575	0.755031	0.384742	0.180735	0.244969	0.509571	0.239374	0.469755	0.214314	3.66606	2.76798	1.41048	0.662583	0.898071	0.8745	0.774739
2023 Stress	10810	26350	36055	42784.5	31974.5	0.486012	0.789535	1.354	0.747338	0.384123	0.157288	0.252662	0.513988	0.210465	0.409474	0.211514	3.72781	2.78594	1.43194	0.586341	0.941875	0.839	0.581767
2023 Stress	12061.5	29780	36542.5	44328.5	32267	0.549121	0.758701	1.5615	0.727906	0.328197	0.175643	0.272094	0.450879	0.241299	0.535175	0.203807	3.90659	2.84363	1.28213	0.686166	1.06296	0.6115	0.70405
2023 Stress	10533.5	26968	36233.5	44507.5	33974	0.483738	0.756461	1.417	0.763332	0.39408	0.185901	0.236668	0.516262	0.243539	0.471735	0.206719	3.83748	2.92927	1.51227	0.713393	0.90821	0.8995	0.803245
Mean	11057.8	27943.2	36869.5	44066.7	33008.9	0.5118	0.781652	1.46238	0.748994	0.365973	0.163576	0.251006	0.4882	0.218348	0.448098	0.207953	3.81352	2.85495	1.39258	0.622743	0.958565	0.774937	0.631513
SEM	254.347	634.592	704.428	674.762	582.128	0.0105297	0.00738119	0.0410186	0.00486483	0.0100137	0.00576328	0.00486483	0.0105297	0.00738119	0.0159372	0.00248543	0.0568061	0.0327715	0.0261458	0.0198759	0.0299984	0.0548397	0.0490027
CE704 Control	9607	24887.5	34998	42378	32771	0.466281	0.774801	1.349	0.773302	0.412726	0.174147	0.226698	0.533719	0.225199	0.421943	0.210916	3.74123	2.8931	1.5441	0.651524	0.84813	1.0445	0.762416
CE704 Control	10761.5	26285	37745	44442.5	33681	0.460898	0.801149	1.3815	0.757856	0.408562	0.1507	0.242144	0.539102	0.198851	0.368856	0.201811	3.95512	2.99741	1.61591	0.596038	0.95771	0.926	0.541177
CE704 Control	9412	24545.5	33925	41955.5	32543.5	0.465024	0.753238	1.3075	0.775667	0.414963	0.191405	0.224333	0.534976	0.246762	0.461258	0.216223	3.62486	2.81168	1.50418	0.693817	0.813175	1.1	0.941793
CE704 Control	10387.5	25830	35356	42524.5	32137	0.480521	0.776939	1.3235	0.755729	0.392585	0.168573	0.244271	0.519479	0.223061	0.429393	0.215305	3.64456	2.7543	1.4308	0.614377	0.890261	0.918	0.690813
CE704 Control	9574.5	23765.5	32121	38363	28788.5	0.49294	0.783177	1.351	0.750424	0.38051	0.162709	0.249576	0.50706	0.216823	0.427607	0.214952	3.6522	2.7407	1.3897	0.594246	0.911504	0.845	0.63126
CE704 Control	10241	25797.5	35502	42231.5	31990.5	0.486285	0.789641	1.3065	0.757503	0.389141	0.159348	0.242497	0.513715	0.210359	0.409486	0.219936	3.54678	2.6867	1.3802	0.565172	0.860082	0.9315	0.64594
CE704 Control	10127	25147.5	35258	43223.5	33096.5	0.45384	0.759325	1.2435	0.765706	0.418198	0.184286	0.234294	0.54616	0.240675	0.440667	0.21842	3.57834	2.73996	1.49646	0.659439	0.838383	1.1	0.866629
CE704 Control	9883.5	23944.5	30836.5	34965.5	25082	0.560601	0.83538	1.55	0.717336	0.315196	0.118088	0.282664	0.439399	0.16462	0.374648	0.205999	3.85439	2.76489	1.21489	0.455156	1.0895	0.5165	0.309435
Mean	9999.25	25025.4	34467.7	41260.5	31261.2	0.483299	0.784206	1.35156	0.75669	0.391485	0.163657	0.24331	0.516701	0.215794	0.416732	0.212945	3.69969	2.79859	1.44703	0.603721	0.901093	0.922687	0.673683
SEM	163.612	323.21	761.724	1087.87	1024.2	0.0120108	0.00911805	0.0318248	0.00642034	0.0119184	0.00801074	0.00642034	0.0120108	0.00911805	0.0111618	0.00221806	0.0499828	0.0356172	0.0434166	0.0258176	0.031361	0.0666617	0.069447
CE704 Stress	12370.5	28658.5	37745	44767.5	32397	0.502763	0.783236	1.439	0.723672	0.359837	0.156866	0.276328	0.497237	0.216764	0.435936	0.201813	3.95509	2.86219	1.42319	0.620419	1.0929	0.656	0.506989
CE704 Stress	9412	23017.5	30430	36575	27163	0.500884	0.773773	1.3135	0.742666	0.370677	0.168011	0.257334	0.499116	0.226227	0.453255	0.220701	3.53102	2.62237	1.30887	0.59325	0.908652	0.8145	0.675225
CE704 Stress	12516.5	27976	36364	42394.5	29878	0.517421	0.798163	1.457	0.704761	0.340103	0.142247	0.295239	0.482579	0.201837	0.418247	0.200179	3.99552	2.81589	1.35889	0.568352	1.17963	0.559	0.40189
CE704 Stress	10826.5	26773	36461	43678.5	32852	0.485404	0.780303	1.434	0.752132	0.387044	0.165241	0.247868	0.514596	0.219697	0.426932	0.20293	3.92782	2.95424	1.52024	0.649039	0.97358	0.8225	0.612757
CE704 Stress	9802	23814.5	31893.5	38135.5	28333.5	0.494556	0.779695	1.2865	0.742969	0.375529	0.16368	0.257031	0.505444	0.220305	0.435863	0.22216	3.50125	2.60132	1.31482	0.573084	0.89993	0.8455	0.653251
CE704 Stress	10696	24789.5	32868.5	39875	29179	0.483001	0.759879	1.384	0.731762	0.37832	0.175712	0.268238	0.516999	0.240121	0.464453	0.203427	3.91578	2.86542	1.48142	0.688047	1.05036	0.7465	0.647401
CE704 Stress	10420	25082.5	32235	39046	28626	0.512209	0.762069	1.4605	0.733135	0.357617	0.174435	0.266865	0.487791	0.237931	0.487772	0.204529	3.88929	2.85137	1.39087	0.678429	1.03791	0.6755	0.643248
CE704 Stress	11070	26301.5	36380	43028.5	31958.5	0.476602	0.791965	1.3335	0.742729	0.388742	0.154514	0.257271	0.523398	0.208035	0.397471	0.209771	3.76709	2.79793	1.46443	0.582068	0.969166	0.842	0.555443
Mean	10889.2	25801.6	34297.1	40937.6	30048.4	0.496605	0.778635	1.3885	0.734228	0.369734	0.162588	0.265772	0.503395	0.221365	0.439991	0.208189	3.81036	2.79634	1.40784	0.619086	1.01402	0.745187	0.587025
SEM	389.61	698.527	965.53	1037.39	745.212	0.00508468	0.00469409	0.0244843	0.00522256	0.00581242	0.00392316	0.00522256	0.00508468	0.00469409	0.0099481	0.00305544	0.0683766	0.0434558	0.0275864	0.0168524	0.0336228	0.037248	0.0330885

## Sheet: Chl fluorescence curves
OJIP chlorophyll fluorescence measurements
Time (us)	2023	2023	2023	2023	2023	2023	2023	2023	Mean	2023	2023	2023	2023	2023	2023	2023	2023	Mean	CE704	CE704	CE704	CE704	CE704	CE704	CE704	CE704	Mean	CE704	CE704	CE704	CE704	CE704	CE704	CE704	CE704	Mean
(ms)	Control	Control	Control	Control	Control	Control	Control	Control		Stress	Stress	Stress	Stress	Stress	Stress	Stress	Stress		Control	Control	Control	Control	Control	Control	Control	Control		Stress	Stress	Stress	Stress	Stress	Stress	Stress	Stress
11	0	0	0	0	0	0	0	0	0	0	0	0	0	0	0	0	0	0	0	0	0	0	0	0	0	0	0	0	0	0	0	0	0	0	0	0
21	8241.5	8712.5	8908	8322.5	8241.5	7412.5	8371.5	9201	8426.38	9265.5	10127	10029.5	9591	8729.5	9428	10371	9119.5	9582.62	8404	9379.5	8290	9054.5	8371.5	9005.5	8957	8680.5	8767.81	10729	8355	10891	9363.5	8664	9233.5	9054	9688.5	9497.31
31	8843	9314.5	9558	8892	8778	7819	8924	9883.5	9001.5	9915.5	10891	10777.5	10322	9298.5	10078	11167.5	9802.5	10281.6	8989.5	10029.5	8810.5	9688	8957	9607	9509.5	9249.5	9355.06	11525	8875.5	11687.5	10078	9201	9948	9704.5	10338.5	10169.8
41	9477	9948	10257	9509.5	9395.5	8274	9526	10615	9625.25	10647.5	11753	11622.5	11118.5	9915.5	10810	12061.5	10533.5	11057.8	9607	10761.5	9412	10387.5	9574.5	10241	10127	9883.5	9999.25	12370.5	9412	12516.5	10826.5	9802	10696	10420	11070	10889.2
51	10192.5	10631.5	10988.5	10160	10078.5	8761.5	10127.5	11395	10291.9	11411	12663	12533	11947.5	10566.5	11557.5	12939.5	11314	11866.5	10257	11541.5	10062	11086.5	10241	10940	10777.5	10517	10677.8	13264.5	9964.5	13394.5	11639	10387.5	11460	11151	11802	11632.9
61	10924	11330	11736.5	10842.5	10761.5	9249.5	10777.5	12224.5	10980.8	12175.5	13557	13443.5	12777	11232.5	12305.5	13849.5	12143	12685.4	10956.5	12338	10696.5	11834	10924	11655	11427.5	11200	11378.9	14142	10549.5	14207.5	12452	11005	12224	11883	12549	12376.5
71	11639	12029	12451.5	11493	11460	9753.5	11411.5	13053	11661.3	12955.5	14483.5	14370	13606	11899	13053	14695	12923	13498.1	11655	13118	11362.5	12565.5	11590	12338	12078	11850	12069.6	15004	11102.5	15020	13264.5	11622.5	12972	12598	13264.5	13106
81	12338	12712	13134.5	12159	12143	10241	12045.5	13866	12329.9	13703.5	15361	15247.5	14386.5	12533	13768.5	15524	13687	14276.4	12338	13898.5	12013	13264.5	12240.5	13021	12728	12484	12748.4	15816.5	11639	15768	14045	12208	13638.5	13297	13996	13801
91	13021	13378	13785	12793.5	12825.5	10729	12663	14646	12980.1	14434.5	16223	16076.5	15133.5	13150.5	14435	16304	14419	15022	13004	14630	12663	13931	12858	13670.5	13362	13069.5	13398.5	16564.5	12175.5	16466.5	14776	12744	14288.5	13931	14646	14449
101	13654.5	13979.5	14370	13362	13443.5	11200	13232	15361.5	13575.4	15101.5	17003.5	16873	15849	13736	15085	17035.5	15101.5	15723.1	13638.5	15312.5	13248	14565	13443	14289	13947	13655	14012.2	17279.5	12695.5	17117	15475.5	13297	14873.5	14549	15264	15068.9
111	14240	14581	14955	13931	14061	11655.5	13752	16076.5	14156.5	15751.5	17751	17621	16499.5	14272.5	15670	17718.5	15735.5	16377.4	14207.5	15979	13817.5	15134	13996	14841.5	14499.5	14174.5	14581.2	17913.5	13167	17702	16125.5	13752	15410.5	15101.5	15833	15625.6
121	14792.5	15117.5	15442.5	14435	14630	12094	14256	16710.5	14684.8	16320.5	18450	18304	17100.5	14808.5	16223	18352.5	16353	16989	14792.5	16564.5	14370	15686.5	14484	15394	15036.5	14662.5	15123.8	18515	13605.5	18238.5	16727	14223.5	15930.5	15621.5	16353	16151.8
131	15296.5	15637.5	15930.5	14938.5	15183	12500.5	14743.5	17312	15192.8	16889.5	19100	18921.5	17669.5	15280	16743	18921	16922	17555.8	15296.5	17133.5	14874	16174	14939	15882	15507.5	15101.5	15613.5	19051.5	14044.5	18742.5	17279.5	14662.5	16385.5	16109.5	16889.5	16645.6
141	15768	16093	16353	15361.5	15670	12890.5	15166.5	17865	15645.9	17393.5	19685.5	19506.5	18206.5	15751.5	17198	19458	17426	18078.2	15800	17653.5	15361.5	16629.5	15361.5	16337	15963	15524	16078.8	19555.5	14419	19198	17784	15052.5	16808.5	16564	17344.5	17090.8
151	16207	16531.5	16775.5	15800.5	16141.5	13248	15589	18369	16082.8	17865	20238	20059.5	18677.5	16174	17637	19978	17929.5	18569.8	16255.5	18108.5	15800.5	17068.5	15751.5	16759.5	16386	15930.5	16507.6	19994	14792.5	19620.5	18238.5	15410	17198.5	16970.5	17751	17496.9
161	16613	16954.5	17133.5	16174.5	16581	13622.5	15963	18872.5	16489.3	18320	20758	20547	19165.5	16580.5	18044	20417	18385	19027.1	16694.5	18563.5	16223	17458.5	16109	17133.5	16792	16304	16909.8	20400.5	15133.5	20010.5	18710	15768	17556	17361	18141	17885.1
171	17003	17328.5	17474.5	16548	17003.5	13931	16304.5	19311.5	16863.1	18742.5	21213.5	21018.5	19604	16954.5	18417.5	20856	18824	19453.8	17084.5	18970.5	16613.5	17832.5	16450.5	17507.5	17182	16645.5	17285.8	20790.5	15475.5	20352	19100	16077	17897	17718.5	18531.5	18242.8
181	17345	17669.5	17816	16905.5	17377	14256	16646	19718	17216.6	19116.5	21652.5	21473.5	19994.5	17296	18775	21246	19214	19846	17490.5	19344	16970.5	18157.5	16759.5	17848.5	17507	16970.5	17631	21148.5	15752	20709.5	19474.5	16402	18206.5	18060	18856.5	18576.2
191	17702.5	18011	18108.5	17231	17734.5	14532	16954.5	20092	17545.8	19474.5	22059	21863.5	20368	17621	19068	21619.5	19572	20205.7	17832.5	19702	17328	18498.5	17052	18173.5	17832.5	17263	17960.2	21473.5	16044	21002	19832	16678	18498.5	18368.5	19181.5	18884.8
201	17995	18320	18385	17523.5	18076.5	14825	17247	20465.5	17854.7	19815.5	22449	22253.5	20709.5	17930	19376.5	21977.5	19929.5	20555.1	18174	20010.5	17637.5	18775	17328.5	18466.5	18125	17556	18259.1	21766	16320.5	21294.5	20157	16954.5	18758.5	18678	19490.5	19177.4
211	18287	18629	18661.5	17816	18401.5	15069	17523	20807.5	18149.3	20124.5	22790.5	22611	21034.5	18238.5	19669.5	22302.5	20270.5	20880.2	18482.5	20335.5	17946.5	19067.5	17588.5	18742.5	18434	17816	18551.6	22075	16564.5	21571	20482	17198.5	19019	18954	19783	19455.9
221	18547.5	18905.5	18905	18092	18710	15312.5	17751.5	21116	18417.5	20449.5	23115.5	22920.5	21343.5	18515	19945.5	22627.5	20579.5	21187.1	18775	20612	18238.5	19327.5	17816	19019	18694	18060	18817.8	22335	16808.5	21814.5	20758	17426	19279	19214	20027	19707.8
231	18824	19149	19165.5	18352.5	19002.5	15556.5	18011	21408.5	18683.7	20726	23424.5	23245.5	21636	18759	20173	22920	20888	21471.5	19067.5	20888.5	18499	19588	18043.5	19246.5	18954	18287.5	19071.8	22595.5	17035.5	22058.5	21034.5	17637	19506.5	19457.5	20303.5	19953.6
241	19067.5	19409	19376.5	18580	19263	15784	18238.5	21701	18927.4	21002	23717	23522	21928.5	19019	20417	23180	21165	21743.8	19328	21132.5	18742.5	19832	18255	19506.5	19197.5	18515	19313.6	22822.5	17231	22286	21294.5	17848.5	19718	19685.5	20514.5	20175.1
251	19295	19636.5	19588	18808	19523	15995	18450	21961	19157.1	21262	23993	23798	22156.5	19247	20644.5	23456.5	21408.5	21995.8	19588	21376	18986.5	20043	18450	19718	19441.5	18726	19541.1	23066.5	17458.5	22497.5	21555	18059.5	19913	19913	20742	20400.6
261	19522.5	19848	19799.5	19035	19767	16174	18677.5	22205	19378.6	21506	24253.5	24074.5	22416.5	19490.5	20888.5	23700.5	21684.5	22251.8	19815.5	21603.5	19230	20254	18645	19929.5	19653	18921	19756.4	23278	17637	22692.5	21798.5	18254.5	20108	20124.5	20969.5	20607.8
271	19718	20059.5	19978	19246.5	20010.5	16369.5	18856.5	22449	19585.9	21750	24497	24318	22644	19701.5	21067.5	23944	21912	22479.2	20043	21831.5	19458	20449	18824	20124.5	19848	19100	19959.8	23473	17832	22888	22010	18433.5	20303	20319.5	21181	20805
281	19929.5	20270.5	20157	19441.5	20238	16564.5	19035	22644	19785	21961.5	24708.5	24562	22871.5	19896.5	21262.5	24139.5	22140	22692.8	20270.5	22010	19653	20661	19003	20319.5	20043	19279	20154.9	23684	17995	23050	22205	18613	20465.5	20530.5	21359.5	20987.8
291	20092	20449.5	20352	19604	20433	16727	19197.5	22871.5	19965.8	22172.5	24952	24773.5	23082.5	20091.5	21457.5	24367	22351.5	22906	20482	22221	19864.5	20839.5	19149	20514.5	20222	19458	20343.8	23847	18157	23229	22400.5	18759	20644.5	20693.5	21554.5	21160.6
301	20287	20644.5	20498	19799.5	20644.5	16906	19376.5	23066.5	20152.8	22383.5	25131	24984.5	23294	20286.5	21636	24562	22562.5	23105	20660.5	22400	20043	21018.5	19311.5	20693.5	20417	19604	20518.5	24025.5	18336	23391.5	22595.5	18921.5	20790.5	20872	21733.5	21333.2
311	20449.5	20807	20661	19961.5	20839.5	17068	19539.5	23261.5	20323.4	22579	25326	25196	23489	20465.5	21798.5	24773.5	22757.5	23298.1	20855.5	22562.5	20221.5	21181	19458	20855.5	20579.5	19767	20685.1	24204.5	18482.5	23554.5	22774	19084	20953.5	21034.5	21896.5	21498
321	20628	20986	20823.5	20124.5	21034.5	17231	19702	23440.5	20496.2	22757.5	25521	25374.5	23652	20628	21945	24952	22953	23472.9	21051	22741.5	20400.5	21360	19604.5	21018.5	20742	19929	20855.9	24367	18612.5	23701	22953	19214	21100	21180.5	22075	21650.4
331	20790.5	21132	20969.5	20303.5	21197.5	17361	19832	23603	20648.6	22952.5	25700	25570	23847	20807	22107	25131	23131.5	23655.8	21197.5	22887.5	20563.5	21506	19750.5	21164.5	20904.5	20043	21002.1	24513.5	18775.5	23847	23115	19376.5	21246	21360	22221	21806.8
341	20937	21278.5	21100	20449.5	21359.5	17507	19994.5	23765.5	20798.9	23115.5	25878.5	25732.5	24009.5	20970	22254	25293.5	23294	23818.4	21392.5	23034	20709.5	21652	19880.5	21311	21051	20189.5	21152.5	24659.5	18905.5	23977	23261.5	19474	21376	21490	22367.5	21938.9
351	21067.5	21441	21246	20579.5	21522.5	17653.5	20124.5	23928	20945.3	23261.5	26025	25911.5	24156	21100	22400.5	25456	23456.5	23970.9	21538.5	23180.5	20855.5	21798.5	20010.5	21473.5	21197.5	20319.5	21296.8	24806	19035.5	24107	23424.5	19620	21490	21620	22514	22077.1
361	21230	21571.5	21376	20709.5	21668.5	17783.5	20238	24058	21079.4	23457	26188	26057.5	24318	21262	22530.5	25602.5	23603	24127.3	21701	23326.5	21002.5	21928.5	20108	21603.5	21343.5	20433	21430.8	24952	19165.5	24237	23554.5	19750	21620	21750	22643.5	22209.1
371	21343.5	21717.5	21489.5	20839.5	21815	17897.5	20368.5	24221	21211.5	23619	26334	26220.5	24464.5	21392	22644	25749	23749.5	24271.6	21847	23456.5	21148.5	22059	20254.5	21733.5	21473.5	20547	21564.9	25066	19279	24367	23700.5	19864	21733.5	21880	22774	22333
381	21489.5	21847.5	21587.5	20969.5	21977.5	18027.5	20498.5	24350.5	21343.5	23749	26464	26350.5	24594.5	21538.5	22790	25895	23928	24413.7	21977.5	23586.5	21294.5	22189	20335.5	21863.5	21603.5	20677	21690.9	25196	19409	24481	23830.5	19978.5	21847.5	21994	22887.5	22453
391	21603.5	21961	21701	21099.5	22091.5	18157.5	20612	24497	21465.4	23895.5	26610.5	26496.5	24741	21668.5	22904	26041	24058	24551.9	22107.5	23700.5	21425	22302.5	20465.5	21993.5	21717	20775	21810.8	25326	19506.5	24594.5	23944.5	20092	21945	22107.5	23018	22566.8
401	21733.5	22091	21831.5	21213.5	22237.5	18271	20726	24627	21591.4	24026	26724	26626.5	24871	21798.5	23018	26155	24188	24675.9	22237.5	23830.5	21555	22433	20547	22123.5	21847	20905	21934.8	25456.5	19604	24692	24090.5	20189.5	22075	22221	23132	22682.6
411	21847.5	22189	21945	21327.5	22368	18369	20807	24741	21699.2	24156	26854	26740	25001	21896	23115	26285	24302	24793.6	22367.5	23928	21652	22563	20660.5	22221.5	21961.5	20986	22042.5	25553.5	19717.5	24789.5	24188.5	20303.5	22156	22351	23245.5	22788.1
421	21961	22319	22026.5	21441	22481.5	18482.5	20920.5	24838.5	21808.8	24302	26968	26870	25098.5	22026	23229	26415	24432	24917.6	22481.5	24009	21766	22660	20758.5	22335	22058.5	21099.5	22146	25651	19831.5	24903	24302	20400.5	22253.5	22449	23359	22893.7
431	22058.5	22432.5	22140	21538.5	22595.5	18580	21018.5	24968.5	21916.5	24416	27065	27000.5	25212	22140	23342.5	26529	24545.5	25031.3	22595.5	24139	21880	22774	20856	22432.5	22156.5	21164.5	22249.8	25748.5	19913	25001	24415.5	20514.5	22335	22530	23456.5	22989.2
441	22140	22530	22205	21636.5	22725.5	18693.5	21116	25033.5	22010	24529.5	27179	27098	25342	22237.5	23424	26643	24659.5	25139.1	22709	24237	21993.5	22871.5	20937.5	22546.5	22253.5	21262.5	22351.4	25846.5	20010.5	25098.5	24529.5	20596	22432.5	22627.5	23554.5	23086.9
451	22254	22627.5	22319	21733.5	22822.5	18791.5	21213.5	25147	22113.6	24659.5	27293	27228	25440	22335.5	23521.5	26756.5	24789.5	25252.9	22806.5	24334.5	22107.5	22953	21018.5	22660	22351.5	21360	22448.9	25943.5	20108.5	25196	24627	20693	22514	22725	23651.5	23182.3
461	22351.5	22709	22416	21831.5	22920.5	18872.5	21311	25245	22207.1	24757	27374	27325.5	25537.5	22449	23619.5	26854	24887	25350.4	22904	24415.5	22189	23050	21100	22758	22465.5	21441	22540.4	26041.5	20189.5	25277.5	24724.5	20774.5	22595.5	22822.5	23733	23269.8
471	22449	22806.5	22481.5	21912.5	23017.5	18953.5	21376	25358.5	22294.4	24871	27472	27423	25619	22546.5	23700.5	26968	25001	25450.1	23018	24513.5	22286	23148	21181	22839	22562.5	21522	22633.8	26138.5	20270.5	25358.5	24822	20839.5	22676.5	22904	23814	23352.9
481	22514	22904	22579	21993.5	23099	19051.5	21457	25439.5	22379.7	24985	27585.5	27520.5	25732.5	22644	23798.5	27065.5	25099	25553.8	23099	24578.5	22384	23245	21262.5	22920	22627.5	21587	22712.9	26204	20352	25440	24903.5	20937	22758	22985.5	23912	23436.5
491	22611.5	22985.5	22660.5	22075	23196.5	19133	21555	25505	22465.2	25082	27667	27618	25814	22725	23879.5	27146.5	25180	25639	23180	24660	22449	23326.5	21343.5	23018	22709	21668.5	22794.3	26301.5	20433.5	25521.5	24985	21002	22839	23050.5	24009	23517.8
501	22693	23066.5	22725.5	22172.5	23294	19214	21620	25602.5	22548.5	25196	27748.5	27716	25911.5	22806.5	23960.5	27244.5	25277.5	25732.6	23294.5	24741	22546.5	23408	21425	23083	22790	21733.5	22877.7	26366.5	20514.5	25586.5	25066	21083.5	22904	23131.5	24074	23590.8
511	22758	23131.5	22790.5	22237.5	23375.5	19279	21701.5	25683.5	22619.6	25277	27829.5	27781	26008.5	22888	24025.5	27325.5	25375	25813.8	23375.5	24822	22628	23473	21490	23180.5	22871.5	21814.5	22956.9	26447.5	20579.5	25667.5	25180	21164.5	22985	23213	24139	23672
521	22839	23229.5	22871.5	22302.5	23473	19360.5	21766.5	25765	22700.9	25375	27910.5	27878	26106.5	22969	24091	27423	25456.5	25901.2	23440.5	24903.5	22709	23554.5	21538.5	23261.5	22936.5	21863.5	23025.9	26529	20644.5	25732.5	25228.5	21245.5	23034	23278	24220.5	23739.1
531	22904	23294.5	22936.5	22367.5	23538	19442	21831.5	25830	22768	25456	27992	27959.5	26155	23050	24172	27488	25537.5	25976.2	23505.5	24952.5	22774	23635.5	21619.5	23343	23001.5	21928.5	23095	26594	20742	25797.5	25310	21310.5	23099	23359.5	24285.5	23812.2
541	22985.5	23375.5	23001.5	22449	23619.5	19523	21912.5	25895	22845.2	25537.5	28057	28024.5	26236.5	23115	24237	27569	25602.5	26047.4	23603	25017.5	22855	23700.5	21684.5	23408	23083	21993.5	23168.1	26659	20790.5	25879	25375	21376	23164	23424.5	24367.5	23879.4
551	23050	23440.5	23066.5	22514	23700.5	19588	21977.5	25960	22912.1	25619	28106	28089.5	26318	23213	24318	27650.5	25684	26124.8	23684	25082.5	22936.5	23781.5	21750	23473	23148	22058.5	23239.2	26724	20855.5	25944	25456	21441	23213	23456.5	24416	23938.2
561	23115	23505.5	23131.5	22579	23781.5	19653	22026	26025	22977.1	25700	28203	28170.5	26383	23278	24383	27715.5	25765	26199.8	23749	25131	23001.5	23831	21798.5	23538	23196.5	22107.5	23294.1	26789	20921	25992.5	25521.5	21506.5	23294	23538	24481	24005.4
571	23180.5	23570.5	23180.5	22627.5	23846.5	19718	22091	26057.5	23034	25781	28252	28235.5	26448	23343	24432	27780.5	25846	26264.8	23798	25180	23066.5	23912	21863.5	23619.5	23278	22172.5	23361.2	26821.5	21002	26057.5	25570	21571.5	23326.5	23603	24546	24062.2
581	23245.5	23635.5	23229	22676	23895.5	19783	22140	26139	23092.9	25846.5	28333	28300.5	26513	23408	24481	27862	25895	26329.9	23863	25245	23131.5	23977	21912	23668	23327	22221.5	23418.1	26886.5	21050.5	26090	25635	21603.5	23375.5	23668	24594.5	24112.9
591	23294	23700.5	23294	22758	23960.5	19831.5	22205	26171.5	23151.9	25927.5	28398	28349.5	26561.5	23489.5	24546	27927	25960	26394.9	23928	25293.5	23197	24025.5	21977.5	23733	23375.5	22286.5	23477.1	26951.5	21099.5	26171.5	25700	21668.5	23424	23717	24643.5	24171.9
601	23343	23733	23326.5	22806.5	24025.5	19913	22253.5	26236.5	23204.7	25992.5	28447	28414.5	26626.5	23538	24611	27992	26025	26455.8	23993	25358.5	23245.5	24074.5	22026	23798	23440.5	22319	23531.9	27000.5	21164.5	26220	25748.5	21734	23473	23765.5	24708.5	24226.8
611	23408	23798	23408	22871.5	24090.5	19961.5	22302.5	26285	23265.6	26057.5	28512	28496	26691.5	23603	24659.5	28057	26106.5	26522.9	24058	25391	23310.5	24139.5	22075	23863	23473	22367.5	23584.7	27049.5	21213.5	26268.5	25797.5	21782.5	23522	23814	24741	24273.6
1021	24399.5	24952.5	24415.5	23798	25180	21327	23440.5	26821.5	24291.8	27504.5	29666	29601.5	28008.5	24871	25797.5	29438.5	27147	27754.3	25082.5	26123	24481	25358.5	23343	25228.5	24513.5	23570.5	24712.6	28154.5	22595	27520.5	26805.5	23213	24497	24984.5	25716	25435.8
1121	24383.5	24952	24416	23765.5	25131	21376	23440.5	26724	24273.6	27553.5	29699	29601	28057	24871	25813.5	29504	27098	27774.6	25033.5	26090.5	24481	25407.5	23391.5	25277.5	24529.5	23619	24728.8	28187	22660.5	27585.5	26773	23294	24513	25001	25732.5	25468.3
1221	24350.5	24919.5	24399.5	23749	25049.5	21408.5	23456.5	26626.5	24244.9	27553.5	29699	29552.5	28057	24871	25846	29520	27033	27766.5	24985	26041.5	24448.5	25440	23424	25326	24578	23652	24736.9	28219.5	22709	27618	26740.5	23375.5	24513	25017.5	25749	25492.8
1321	24302	24903.5	24367	23700.5	24984.5	21408.5	23457	26513	24204.5	27569.5	29698.5	29536	28057	24854.5	25879	29552.5	26952	27762.4	24920	26009	24416	25456.5	23456.5	25358.5	24578.5	23684.5	24734.9	28235.5	22741.5	27634.5	26692	23408	24513	25001	25765	25498.8
1421	24286	24887	24367	23684.5	24903.5	21424.5	23457	26431.5	24180.1	27553	29682.5	29487.5	28073	24838.5	25911	29552.5	26903	27750.1	24887	25993	24415.5	25472.5	23489	25391	24627	23700.5	24746.9	28268	22757.5	27666.5	26659.5	23473	24529.5	24985	25797.5	25517.1
1521	24269.5	24871	24334.5	23668	24855	21425	23457	26383	24157.9	27586	29699	29455	28073	24838	25943.5	29585	26854	27754.2	24838.5	25976.5	24399.5	25505	23505.5	25439.5	24675.5	23733	24759.1	28301	22806.5	27699	26626.5	23505.5	24545.5	24985	25830	25537.4
1621	24269.5	24871	24334.5	23684.5	24806	21457.5	23473	26334	24153.8	27602	29698.5	29439	28105.5	24822	25976.5	29617.5	26838	27762.4	24822.5	26009	24383.5	25553.5	23538	25504.5	24724.5	23765.5	24787.6	28349.5	22822.5	27732	26626.5	23554.5	24562	24984.5	25895	25565.8
1721	24269.5	24903.5	24350.5	23684	24757.5	21473.5	23521.5	26334	24161.8	27651	29731.5	29438.5	28122	24822	26074	29633.5	26854	27790.8	24822	26025	24416	25586.5	23587	25537.5	24822	23798.5	24824.3	28414.5	22871.5	27780.5	26642.5	23603	24611	24984.5	25992.5	25612.5
1821	24334.5	24903.5	24367	23716.5	24789.5	21490	23554.5	26334	24186.2	27683	29764	29471	28171	24838.5	26155	29666.5	26854	27825.4	24822.5	26106.5	24432	25651.5	23619.5	25619	24887	23831	24871.1	28480	22887.5	27845.5	26675.5	23668	24643.5	25017	26041	25657.2
1921	24367	24952	24399.5	23765.5	24789.5	21538.5	23619.5	26399	24228.8	27764.5	29829	29503.5	28220	24871	26236.5	29715	26903	27880.3	24855	26187.5	24481	25732.5	23684.5	25716	25017	23879.5	24944.1	28545	22952.5	27894.5	26708	23733	24724.5	25033.5	26171.5	25720.3
2021	24432	24984.5	24448.5	23830.5	24822.5	21587	23668.5	26431.5	24275.6	27845.5	29878	29552.5	28268.5	24903.5	26350	29780	26968	27943.2	24887.5	26285	24545.5	25830	23765.5	25797.5	25147.5	23944.5	25025.4	28658.5	23017.5	27976	26773	23814.5	24789.5	25082.5	26301.5	25801.6
2121	24529.5	25066	24513.5	23912	24871	21636	23749.5	26512.5	24348.8	27943.5	29959	29617.5	28366	24952	26447.5	29845	27033	28020.4	24952	26415	24611	25944	23830.5	25911.5	25293.5	24009.5	25120.9	28756	23066.5	28057	26838	23863	24887	25131	26415	25876.7
2221	24643.5	25131	24578.5	23993	24936	21717	23831	26626.5	24432.1	28073	30040.5	29698.5	28447.5	25017	26577.5	29910	27146.5	28113.8	25017.5	26545.5	24692	26041	23895.5	26025	25440	24090.5	25218.4	28869.5	23147.5	28138.5	26952	23944	24985	25196	26578	25976.3
2321	24741	25228.5	24660	24107	25033.5	21798.5	23944.5	26724	24529.6	28187	30137.5	29812.5	28528.5	25082.5	26708	29991.5	27244	28211.4	25098.5	26708	24789.5	26171.5	24009.5	26155.5	25602.5	24156	25336.4	28999.5	23229	28236	27033	24042	25082.5	25261	26724	26075.9
2421	24871	25326	24773.5	24204.5	25114.5	21863.5	24058.5	26854	24633.2	28317	30251.5	29910	28626	25163.5	26854.5	30056.5	27358.5	28317.2	25228.5	26854	24919.5	26317.5	24123.5	26269	25765	24253.5	25466.3	29130	23310.5	28333.5	27146.5	24139.5	25196	25326	26887	26183.6
2521	25001	25439.5	24871	24334.5	25228.5	21928.5	24172	26968	24742.9	28447	30365	30023.5	28756	25261	27000.5	30154	27504.5	28438.9	25342.5	27033	25033.5	26447.5	24221	26415	25911	24318	25590.2	29260	23375.5	28447	27260.5	24237	25342	25423.5	27049	26299.3
2621	25147.5	25553.5	24968.5	24448.5	25358.5	22058.5	24302	27114.5	24868.9	28626	30463	30138	28853.5	25342.5	27146.5	30251.5	27634.5	28556.9	25456	27195.5	25147.5	26594	24334.5	26545	26106	24432	25726.3	29390	23489.5	28560.5	27407	24351	25456	25488.5	27212	26419.3
2721	25310	25700	25098.5	24594.5	25505	22124	24399.5	27260.5	24999	28772.5	30609	30267.5	28983.5	25456	27325.5	30349	27780.5	28692.9	25586.5	27390.5	25293.5	26724	24448.5	26691.5	26269	24513	25864.6	29569	23586.5	28675	27536.5	24464.5	25570	25586	27390.5	26547.2
2821	25456.5	25813.5	25212	24708.5	25618.5	22238	24546	27407	25125	28918.5	30739	30414	29113.5	25553.5	27472	30446.5	27927	28823	25732.5	27601.5	25423.5	26886.5	24562	26854	26447.5	24643.5	26018.9	29699	23684.5	28788.5	27683	24562.5	25716.5	25683.5	27553	26671.3
2921	25618.5	25943.5	25326	24855	25781.5	22351.5	24675.5	27553	25263.1	29097.5	30853	30544	29227.5	25667.5	27634	30560	28057	28955.1	25862.5	27780.5	25537.5	27049.5	24676	27000.5	26626.5	24724.5	26157.2	29861	23798	28919	27813	24659.5	25830	25797.5	27731.5	26801.2
3021	25781.5	26090.5	25472.5	24985	25927.5	22465.5	24806	27715.5	25405.5	29260	30999.5	30690.5	29357.5	25765	27797	30641.5	28236	29093.4	26008.5	27976	25700	27211.5	24806	27147	26789.5	24854.5	26311.6	30007.5	23895.5	29049	27992	24806	25960	25879	27894.5	26935.4
3121	25944	26220.5	25586	25114.5	26057.5	22562.5	24952.5	27846	25535.4	29422.5	31145.5	30853	29471	25895	27943.5	30771.5	28366	29233.5	26155	28154.5	25830	27358	24936	27309	26984.5	24952	26459.9	30154	23993	29162.5	28122	24903.5	26106.5	25993	28041	27059.4
3221	26106	26366.5	25699.5	25244.5	26220.5	22676.5	25066	28024.5	25675.5	29617.5	31259.5	31015.5	29601.5	25992.5	28105.5	30869	28528.5	29373.7	26301	28349.5	25960	27520.5	25033.5	27455.5	27163	25082	26608.1	30316.5	24107	29276.5	28285	25017	26220.5	26090	28236	27193.6
3321	26269	26496.5	25830	25391	26366.5	22774	25212	28171	25813.8	29763.5	31422	31145.5	29747.5	26106	28268.5	30983	28658.5	29511.8	26448	28528.5	26090	27667	25163.5	27601.5	27309.5	25179.5	26748.4	30446.5	24204.5	29406.5	28431	25147	26350.5	26204	28366	27319.5
3421	26431	26642.5	25960.5	25521	26512.5	22888	25342	28317	25951.8	29959	31552	31292	29861.5	26236.5	28414.5	31080.5	28805	29650.1	26610	28723.5	26252.5	27829.5	25293.5	27748.5	27471.5	25309.5	26904.8	30593	24302	29520	28577.5	25261	26464	26301.5	28512	27441.4
3521	26578	26789	26057.5	25651	26659	22985	25472.5	28447.5	26079.9	30121.5	31682	31454	29991.5	26350.5	28561	31178	28951	29786.2	26740.5	28918.5	26382.5	27959.5	25407	27894.5	27634.5	25407	27043	30755.5	24416	29634	28723.5	25375	26594	26399	28658.5	27569.4
3621	26724	26902.5	26187.5	25781	26821.5	23099	25570	28593.5	26209.9	30268	31795.5	31600.5	30105	26464	28723.5	31292	29081	29916.2	26886.5	29081	26512.5	28105.5	25521	28041	27780.5	25505	27179.1	30885.5	24513	29764	28853.5	25472	26707.5	26496.5	28804.5	27687.1
3721	26887	27049	26334	25879	26952	23196.5	25716.5	28740	26344.2	30414	31926	31747	30219	26561.5	28837	31389.5	29211	30038.1	27016.5	29227	26626.5	28235.5	25651.5	28187	27927	25619	27311.2	31015.5	24627	29877.5	28999.5	25586	26837.5	26594	28934.5	27808.9
3821	27033	27179.5	26431.5	26025	27082	23294	25846.5	28886	26472.2	30593	32072.5	31893.5	30349	26675	28983.5	31487	29341	30174.3	27163	29406	26756.5	28382	25748.5	28317.5	28057	25732.5	27445.4	31145.5	24741	29991	29129.5	25700	26935.5	26708	29081	27928.9
3921	27163	27293	26529	26139	27244	23391.5	25944	28983.5	26585.9	30739.5	32170	32023.5	30463	26789	29113.5	31568	29471	30292.2	27293	29568.5	26870.5	28512	25878.5	28447.5	28187	25846	27575.4	31275.5	24822.5	30105	29276	25797.5	27049.5	26805	29211	28042.8
4021	27293	27406.5	26626.5	26236.5	27374	23489.5	26058	29130	26701.8	30885.5	32316	32169.5	30576.5	26903	29243.5	31665.5	29601	30420.1	27439.5	29731.5	26984.5	28642.5	25976.5	28561	28317.5	25960	27701.6	31389.5	24919.5	30202.5	29406	25895	27147	26903	29325	28148.4
4121	27439.5	27537	26740	26350.5	27504	23570.5	26171.5	29243.5	26819.6	31015.5	32413.5	32283.5	30690.5	26984	29357	31747	29699	30523.8	27536.5	29861.5	27114	28756	26073.5	28691	28447.5	26025	27813.1	31503.5	25001	30300.5	29520	25992.5	27244	26984	29438.5	28248
4221	27553	27651	26838	26447.5	27634	23651.5	26253	29341.5	26921.2	31161.5	32527	32430	30772	27081.5	29455	31844.5	29796	30633.4	27666.5	30007.5	27244	28886	26187.5	28805	28544.5	26122.5	27932.9	31633	25098.5	30398	29633.5	26090	27358	27081.5	29552.5	28355.6
4321	27683	27748	26935	26545.5	27748	23766	26383	29438.5	27030.9	31291.5	32641	32543.5	30853	27163	29569	31909.5	29910	30735.1	27780.5	30121.5	27342	29000	26301.5	28935	28658.5	26220.5	28044.9	31747	25179.5	30495.5	29747.5	26204	27439	27163	29666.5	28455.2
4421	27797	27862	27032.5	26642.5	27862	23831	26464	29552.5	27130.4	31422	32754.5	32673.5	30966.5	27260.5	29683	31991	29991.5	30842.8	27894.5	30267.5	27423	29114	26383	29048.5	28772	26317.5	28152.5	31844.5	25261	30593	29845	26269	27537	27244.5	29747.5	28542.7
4521	27910.5	27959.5	27114	26740.5	27975.5	23928	26545	29634	27225.9	31535.5	32852.5	32803.5	31080.5	27341.5	29780	32072	30089	30944.3	27992	30397.5	27520.5	29227.5	26480	29146	28870	26415.5	28256.1	31942	25358.5	30674	29959	26366.5	27618.5	27341.5	29845	28638.1
4621	27992	28073.5	27195.5	26821.5	28073.5	23993	26643	29731	27315.4	31665.5	32950	32884.5	31145.5	27423	29878	32153.5	30186.5	31035.8	28105.5	30511.5	27618	29325	26578	29243.5	28951	26512.5	28355.6	32039.5	25440	30755.5	30072.5	26464	27699.5	27423	29926	28727.5
4721	28089.5	28154.5	27276.5	26903	28170.5	24058	26724	29812.5	27398.6	31763.5	33047	33014.5	31227	27504.5	29959	32218.5	30267.5	31125.2	28203.5	30609	27683	29422.5	26659	29357.5	29081	26594	28451.2	32137.5	25504.5	30820.5	30170.5	26529	27764.5	27488.5	30024	28804.9
4821	28203	28235.5	27342	26984	28268.5	24139.5	26821.5	29910	27488	31877	33129	33112.5	31308	27585.5	30056.5	32283.5	30332.5	31210.6	28301	30723	27796.5	29503.5	26740.5	29455	29162.5	26675.5	28544.7	32218.5	25602.5	30918	30267.5	26626.5	27862	27585.5	30089	28896.2
4921	28285	28333.5	27423	27049	28365.5	24221	26870	29991.5	27567.3	31974.5	33226.5	33226.5	31389.5	27667	30138	32348.5	30430.5	31300.1	28382.5	30820	27861.5	29601.5	26821.5	29552.5	29243.5	26772.5	28631.9	32299.5	25684	30999	30332.5	26707.5	27943	27650.5	30170	28973.2
5021	28382	28414.5	27488	27130.5	28463.5	24269.5	26967.5	30056.5	27646.5	32072	33308	33324	31470.5	27732	30219	32413.5	30495.5	31379.3	28479.5	30918	27943	29698.5	26903	29650	29341	26837.5	28721.3	32397.5	25732.5	31064.5	30430.5	26772.5	28008	27715.5	30268	29048.6
5121	28463.5	28495.5	27553	27212	28561	24334.5	27016.5	30137.5	27721.7	32186	33389	33405	31552	27797	30316.5	32478.5	30560.5	31460.6	28544.5	31015.5	28024.5	29780	26984	29731.5	29406	26902.5	28798.6	32478.5	25797.5	31145.5	30527.5	26854	28057	27780.5	30333	29121.7
5221	28544.5	28577	27618	27260.5	28609.5	24399.5	27098	30219	27790.8	32267	33470.5	33503	31617	27862	30365.5	32511	30625.5	31527.7	28626	31096.5	28106	29861.5	27033	29812.5	29487.5	27000.5	28877.9	32559.5	25879	31210.5	30592.5	26935.5	28106	27862	30397.5	29192.8
5321	28609.5	28658	27699.5	27325.5	28707.5	24464.5	27163	30284	27863.9	32348.5	33551.5	33584	31698	27943.5	30446.5	32576	30690.5	31604.8	28707	31178	28171	29958.5	27098	29894	29569	27065.5	28955.1	32624.5	25944	31275.5	30690.5	26984	28203	27927	30479	29265.9
5421	28707.5	28723.5	27748.5	27390.5	28788.5	24529.5	27228	30365.5	27935.2	32446	33616.5	33665.5	31763	27975.5	30495.5	32625	30755.5	31667.8	28788.5	31275.5	28252	30023.5	27179.5	29959	29634	27147	29032.4	32706	26009	31340.5	30755.5	27065.5	28252	27975.5	30544.5	29331.1
5521	28772.5	28788.5	27797	27472	28853.5	24578.5	27293	30414	27996.1	32494.5	33681.5	33762.5	31812	28057	30576.5	32673.5	30820.5	31734.8	28870	31357	28317	30105	27244.5	30056.5	29699	27212	29107.6	32754.5	26057.5	31405.5	30820.5	27130.5	28333	28040.5	30609.5	29393.9
5621	28837	28853.5	27845.5	27521	28934.5	24643.5	27342	30479	28057	32592.5	33763	33827.5	31877	28089.5	30641.5	32722.5	30885.5	31799.9	28934.5	31422	28382	30170.5	27309.5	30121.5	29780	27293	29176.6	32836	26106.5	31454	30902	27195.5	28366	28122	30674.5	29457.1
5721	28902	28935	27910.5	27586	28999.5	24692	27423	30544	28124	32657.5	33828	33892.5	31958.5	28154.5	30690.5	32771	30934.5	31860.9	28999.5	31503.5	28447	30251.5	27390.5	30219	29829	27342	29247.8	32901	26171.5	31503	30983	27260.5	28447	28187	30739.5	29524.1
5821	29000	28984	27975.5	27634.5	29064.5	24740.5	27472	30609	28185	32754.5	33909	33974	31991	28203.5	30755.5	32836	30983	31925.8	29064.5	31568.5	28496	30316.5	27423	30284	29910	27423	29310.7	32966.5	26236.5	31568	31031.5	27309.5	28496	28236	30788	29579
5921	29032	29049	28008.5	27699.5	29129.5	24805.5	27520.5	30674	28239.8	32819.5	33974	34055.5	32056	28268.5	30820.5	32868.5	31048	31988.8	29146	31633.5	28545	30398	27488	30349	29959	27472	29373.8	33015	26285.5	31633	31113	27374.5	28561	28301	30836.5	29639.9
6021	29113.5	29114	28073.5	27764.5	29195	24854.5	27569	30739.5	28302.9	32884.5	34039	34136.5	32121	28300.5	30869	32917	31096.5	32045.5	29211	31714.5	28626	30463	27553	30414	30056.5	27553	29448.9	33096.5	26350.5	31682	31162	27439.5	28610	28349.5	30918	29701
6121	29146	29146	28122	27813	29260	24887	27634.5	30820.5	28353.6	32950	34087.5	34201.5	32186	28365.5	30918	32966	31145.5	32102.5	29260	31795.5	28675	30528	27602	30479	30105	27618	29507.8	33145	26383	31730.5	31243	27488	28675	28398	30983	29755.7
6221	29227.5	29227.5	28170.5	27862	29325	24935.5	27683.5	30853	28410.6	33015	34169	34266.5	32235	28398.5	30983	33014.5	31210.5	32161.5	29325	31860.5	28723.5	30593	27667	30560.5	30170.5	27667	29570.9	33210	26431.5	31779.5	31292	27537	28707	28463	31048	29808.5
6321	29292.5	29276	28219.5	27943	29390	25017.5	27732	30918	28473.6	33080	34217.5	34331.5	32300	28430.5	31048	33047.5	31259.5	32214.3	29390	31925.5	28788.5	30674.5	27699	30625.5	30219	27732	29631.8	33275	26496.5	31844.5	31357	27602	28772	28512	31080.5	29867.4
6421	29341.5	29325	28252	27976	29439	25049.5	27780.5	30983	28518.3	33161.5	34266.5	34396.5	32332	28479.5	31097	33096.5	31308	32267.2	29455	31990.5	28837	30739	27764	30706.5	30300.5	27781	29696.7	33323.5	26545.5	31893.5	31405.5	27667	28805	28577.5	31145.5	29920.4
6521	29390	29390	28317	28041	29487.5	25082.5	27813.5	31048	28571.2	33193.5	34331.5	34461.5	32381	28528.5	31162	33128.5	31373	32319.9	29504	32055.5	28902	30788	27813	30739	30365.5	27846	29751.6	33372.5	26577.5	31942.5	31487	27699.5	28870	28642.5	31210.5	29975.2
6621	29455	29439	28349.5	28089.5	29552.5	25131	27878.5	31113	28626	33258.5	34396.5	34510	32446	28577.5	31210.5	33161	31406	32370.8	29552.5	32137	28967	30869.5	27878	30804	30430.5	27911	29818.7	33437.5	26626.5	31991	31552	27764.5	28935	28674.5	31259.5	30030.1
6721	29504	29504	28414.5	28154.5	29617.5	25196.5	27927	31178	28687	33323.5	34445	34575	32495	28609.5	31275.5	33194	31454.5	32421.5	29617.5	32202	29016	30918	27911	30869.5	30462.5	27959.5	29869.5	33502.5	26691.5	32039.5	31617	27813	28983.5	28723.5	31324.5	30086.9
6821	29569	29552.5	28447	28203.5	29682.5	25228.5	27975.5	31243	28737.7	33388.5	34510	34656.5	32543.5	28691	31324.5	33242.5	31519.5	32484.5	29682.5	32234.5	29065	30983	27976	30950.5	30527.5	28024.5	29930.4	33551.5	26724	32072.5	31649.5	27878.5	29016	28788.5	31389.5	30133.8
6921	29634	29601	28479.5	28268.5	29731.5	25261.5	28040.5	31275.5	28786.5	33453.5	34575	34705.5	32608.5	28707.5	31357	33275	31552	32529.2	29731.5	32316	29130	31064.5	28041	30999.5	30592.5	28057	29991.5	33616.5	26773	32137.5	31731	27910.5	29081.5	28837	31421.5	30188.6
7021	29699	29666	28544.5	28317	29780	25326.5	28073.5	31340.5	28843.4	33502.5	34608	34771	32657.5	28756	31422	33324	31600.5	32580.2	29796.5	32381	29195	31129.5	28073	31080.5	30674	28122	30056.4	33665.5	26821.5	32186	31796	27975.5	29130	28886	31487	30243.4
7121	29731	29699	28577	28365.5	29828.5	25358.5	28122	31405.5	28885.9	33567.5	34673	34836	32706	28788.5	31470.5	33373	31649.5	32633	29845.5	32446	29227	31194	28122	31129.5	30723	28154.5	30105.2	33714	26854	32218.5	31844.5	28024.5	29178.5	28935	31552	30290.1
7221	29796	29747.5	28609.5	28398.5	29878	25407.5	28171	31487	28936.9	33632.5	34721.5	34901	32754.5	28837.5	31519.5	33405	31714.5	32685.8	29894	32511	29292	31243	28171	31194.5	30788	28219.5	30164.1	33779	26903	32283.5	31893	28057	29227.5	29000	31584.5	30340.9
7321	29845	29796	28674.5	28463	29943	25456.5	28219.5	31552	28993.7	33681.5	34787	34949.5	32819.5	28886	31584.5	33438	31763	32738.6	29959	32576	29341	31308	28219.5	31259.5	30853	28284.5	30225.1	33827.5	26935	32316	31958	28122	29260	29032	31649.5	30387.5
7421	29894	29861	28707	28528.5	30008	25505	28268	31584.5	29044.5	33730.5	34835.5	35014.5	32852.5	28918.5	31649.5	33486.5	31796	32785.4	30024	32641	29406	31373	28284.5	31308	30901.5	28333	30283.9	33876.5	27000	32365	32023	28154.5	29325	29097.5	31714.5	30444.5
7521	29959	29910	28772	28577.5	30040	25537.5	28333	31682	29101.4	33795.5	34884.5	35079.5	32901	28951	31682	33519	31861	32834.2	30073	32706	29471	31421.5	28317.5	31389.5	30983	28382	30342.9	33941.5	27033	32413.5	32088	28219.5	29374	29130	31779.5	30497.4
7621	30024	29975	28805	28626	30121.5	25586	28366	31731	29154.3	33844	34949.5	35128	32949.5	29000	31747	33567.5	31893	32884.8	30138	32771.5	29503.5	31503	28382.5	31454.5	31031.5	28431	30401.9	33990	27081.5	32462	32137.5	28268.5	29422.5	29211	31828	30550.1
7721	30056.5	30024	28837	28691	30170	25635	28398	31779.5	29198.9	33909	35014.5	35193	32998.5	29048.5	31796	33616.5	31958.5	32941.8	30186.5	32820	29569	31551.5	28414.5	31519.5	31080.5	28496	30454.7	34055	27114	32495	32202.5	28317	29471	29244	31877	30596.9
7821	30121.5	30072.5	28886.5	28739.5	30219	25667.5	28447	31844.5	29249.8	33957.5	35047	35242	33063.5	29081.5	31844.5	33633	32007	32984.5	30235	32885	29617.5	31617	28447.5	31584.5	31145.5	28545	30509.6	34088	27147	32543.5	32267.5	28365.5	29520	29276	31942	30643.7
7921	30186.5	30121	28935	28788.5	30268	25716	28496	31909.5	29302.6	34039	35096	35291	33096.5	29113.5	31893	33698	32055.5	33035.3	30284	32966.5	29666.5	31682	28512.5	31633	31210.5	28577	30566.5	34153	27195.5	32592	32332.5	28414.5	29585	29325	32007.5	30700.6
8021	30235	30170.5	28983.5	28853.5	30333	25781	28544.5	31974.5	29359.4	34071.5	35144.5	35356	33161.5	29162.5	31958	33730	32104.5	33086.1	30349	33031.5	29731.5	31747	28561	31698	31275.5	28610	30625.4	34185	27260.5	32641	32381	28447	29634	29390	32072.5	30751.4
8121	30300	30235.5	29032.5	28902	30381.5	25830	28610	32040	29416.4	34136.5	35209.5	35437	33210	29211	32007	33762.5	32169.5	33142.9	30397.5	33096.5	29796.5	31812	28626	31747	31340.5	28675	30686.4	34250	27293	32673.5	32429.5	28512	29666	29439	32121	30798
8221	30365	30300.5	29081.5	28951	30446.5	25862.5	28642	32121	29471.2	34185	35258.5	35486	33242.5	29260	32056	33795.5	32234.5	33189.8	30462.5	33145	29861.5	31877.5	28658.5	31812	31405.5	28707	30741.2	34299	27325.5	32738.5	32495	28560.5	29731	29487.5	32186	30852.9
8321	30398	30332.5	29113.5	29000	30511.5	25895	28691	32186	29515.9	34250	35307	35551	33307.5	29309	32104.5	33827.5	32267.5	33240.5	30511.5	33210	29894	31909.5	28691	31861	31454.5	28772	30787.9	34348	27374.5	32771	32560	28609.5	29780	29520	32251	30901.8
8421	30463	30398	29178.5	29065	30576.5	25960	28739.5	32251	29578.9	34299	35355.5	35599.5	33356.5	29325	32153	33876.5	32316	33285.1	30576.5	33275	29959	31974.5	28756	31926	31519.5	28805	30848.9	34413	27406.5	32836	32625	28658.5	29812.5	29552.5	32283.5	30948.4
8521	30528	30446.5	29211.5	29130	30625.5	26008.5	28788.5	32300	29629.8	34348	35420.5	35664.5	33405.5	29374	32218	33909	32381	33340.1	30609	33340	30024	32039.5	28821	31991	31584.5	28853.5	30907.8	34462	27472	32884.5	32690	28691	29877.5	29633.5	32348.5	31007.4
8621	30576.5	30511.5	29276.5	29179	30690.5	26041.5	28837.5	32365	29684.8	34413	35469.5	35697	33454	29422.5	32267	33958	32430	33388.9	30674	33421	30073	32088.5	28853.5	32056	31633	28886	30960.6	34527	27521	32917.5	32738.5	28756	29910	29666.5	32413.5	31056.2
8721	30642	30576.5	29308.5	29211	30723	26106.5	28902.5	32430	29737.5	34461.5	35518	35762	33486.5	29471.5	32316	33990.5	32495	33437.6	30739	33470	30138	32153.5	28902	32121	31698	28935	31019.6	34575.5	27553	32966	32803.5	28788.5	29958.5	29715	32478.5	31104.8
8821	30690.5	30625.5	29357.5	29292.5	30788	26138.5	28934.5	32495	29790.2	34526.5	35567	35827	33551.5	29520	32397.5	34022.5	32527	33492.4	30788	33535	30203	32234.5	28935	32186	31731	28983.5	31074.5	34640.5	27586	33014.5	32869	28853.5	30023.5	29763.5	32527.5	31159.8
8921	30739.5	30658	29406.5	29341	30853	26187.5	28984	32560	29841.2	34591.5	35616	35892	33600.5	29536.5	32429.5	34071.5	32576	33539.2	30836.5	33600	30235	32267.5	28983.5	32234.5	31812	29032	31125.1	34689	27618	33063.5	32901.5	28886	30056.5	29812.5	32576	31200.4
9021	30804.5	30723	29471.5	29390	30918	26220	29032.5	32625	29898.1	34640.5	35681	35941	33649	29601.5	32494.5	34120	32625	33594.1	30885.5	33681	30300	32348.5	29032	32283	31861	29048.5	31179.9	34722	27683	33096	32966.5	28934.5	30121.5	29845	32641	31251.2
9121	30853	30771.5	29520	29422.5	30950.5	26285	29065	32690	29944.7	34705.5	35729.5	36006	33697.5	29650	32543.5	34153	32673.5	33644.8	30950.5	33714	30349	32397.5	29081	32348.5	31926	29097	31232.9	34787	27716	33144.5	33031.5	28983.5	30154	29877.5	32706	31300
9221	30918	30836.5	29552.5	29487.5	31015.5	26317.5	29114	32755	29999.6	34754.5	35778.5	36054.5	33746.5	29682.5	32592.5	34201.5	32738.5	33693.6	31015.5	33795	30398	32446	29146	32397	31991	29146	31291.8	34835.5	27748	33193.5	33080	29016.5	30219	29943	32738.5	31346.8
9321	30966.5	30901.5	29585	29552.5	31064.5	26366.5	29179	32820	30054.4	34803	35827	36119.5	33779	29731	32657.5	34250.5	32771.5	33742.4	31064	33860	30479	32511	29178.5	32446	32056	29179	31346.7	34884	27797	33226.5	33161.5	29081.5	30251.5	29975	32819.5	31399.6
9421	31031.5	30950.5	29633.5	29585	31129	26415.5	29227.5	32885	30107.2	34884	35875.5	36185	33828	29780	32706.5	34266.5	32836.5	33795.2	31129	33925	30528	32592.5	29227	32527.5	32088	29227.5	31405.6	34933	27829.5	33291.5	33210	29113.5	30284	30024	32868.5	31444.2
9521	31096.5	30983	29682.5	29666.5	31178	26464	29276	32950	30162.1	34933	35941	36234	33876.5	29829	32755	34315	32885	33846.1	31162	33990	30576.5	32624.5	29276	32576	32153	29260	31452.2	34982	27878.5	33324	33242.5	29162.5	30333	30073	32917.5	31489.1
9621	31129.5	31064	29731.5	29682.5	31227	26496.5	29325	32999	30206.9	34965.5	35973.5	36282.5	33925	29861	32820	34331.5	32950	33888.6	31210.5	34055.5	30609	32673.5	29308.5	32641	32218	29292.5	31501.1	35047	27910.5	33373	33307.5	29211.5	30381.5	30121.5	32982.5	31541.9
9721	31194.5	31113	29763.5	29731.5	31292	26561.5	29357.5	33064	30259.7	35047	36022.5	36331	33974	29910	32868.5	34364	32999	33939.5	31276	34120.5	30674	32738.5	29341	32690	32267	29325	31554	35079.5	27959.5	33421.5	33356	29276.5	30414	30138	33015	31582.5
9821	31243	31162	29845	29796.5	31340.5	26594	29422.5	33145	30318.6	35079.5	36071	36396	34006.5	29942.5	32917.5	34412.5	33031	33982.1	31324.5	34169.5	30739	32787	29406	32755	32316	29374	31608.9	35144.5	28008.5	33470	33421	29308.5	30463	30186.5	33096.5	31637.3
9921	31291.5	31210.5	29877.5	29845	31405.5	26642.5	29455	33194	30365.2	35144.5	36120	36461	34055.5	29975	32966.5	34445.5	33096	34033	31389.5	34218	30771.5	32836	29438.5	32803.5	32381	29406.5	31655.6	35177	28040.5	33503	33470	29341.5	30511.5	30235	33145	31677.9
10021	31340.5	31259	29910	29894	31438.5	26691.5	29520	33242.5	30412	35193.5	36152	36526	34120.5	30007.5	33031.5	34478	33129	34079.8	31438.5	34283	30820	32901	29487.5	32852.5	32429.5	29455	31708.4	35225.5	28089.5	33535	33535.5	29373.5	30544.5	30284	33177.5	31720.6
10121	31389	31340.5	29958.5	29943	31503.5	26740.5	29552.5	33307.5	30466.9	35242	36201	36559	34152.5	30072.5	33063.5	34526.5	33194	34126.4	31487	34364	30885.5	32950	29552.5	32901.5	32478.5	29471.5	31761.3	35274.5	28138.5	33600	33584	29438.5	30593	30316.5	33242.5	31773.4
10221	31454.5	31389	30007.5	29991.5	31568.5	26773	29633.5	33356	30521.7	35323	36266	36607.5	34201.5	30121.5	33128.5	34559.5	33226	34179.2	31535.5	34413	30934.5	32998.5	29585	32966.5	32543.5	29520	31812.1	35323	28170.5	33633	33649	29471.5	30641.5	30349	33291.5	31816.1
10321	31503	31422	30056.5	30040	31600.5	26838	29650	33421	30566.4	35372	36314.5	36672.5	34234	30154	33177.5	34608	33275	34225.9	31584.5	34478	30983	33031	29617.5	33015	32576	29552.5	31854.7	35372	28203.5	33681.5	33681.5	29503.5	30658	30381.5	33356.5	31854.8
10421	31552	31487	30105	30089	31665.5	26870.5	29698.5	33502.5	30621.2	35437	36347.5	36737.5	34283	30186.5	33210	34640.5	33307.5	34268.7	31649.5	34543	31048	33080	29666.5	33063.5	32625	29568.5	31905.5	35404.5	28252	33714	33746.5	29552.5	30723	30414	33388.5	31899.4
10521	31617	31552	30137.5	30154	31730.5	26935.5	29747.5	33551.5	30678.2	35469.5	36396	36770	34331.5	30235.5	33258.5	34657	33372.5	34311.3	31682	34608	31097	33145	29715	33128.5	32690	29617.5	31960.4	35469.5	28284.5	33746.5	33795	29601.5	30755.5	30463	33453.5	31946.1
10621	31666	31601	30186.5	30170	31763.5	26968	29796.5	33600.5	30719	35534.5	36428.5	36835	34364	30284	33323.5	34705.5	33405	34360	31747	34657	31146	33210	29748	33161.5	32722.5	29650	32005.2	35502	28317	33795	33844	29633.5	30804.5	30511.5	33503	31988.8
10721	31714.5	31649.5	30235.5	30235	31812	27000.5	29861.5	33665.5	30771.8	35567	36477	36867.5	34396.5	30332.5	33388.5	34754.5	33454	34404.7	31779.5	34705.5	31194.5	33242.5	29796.5	33210	32787.5	29682.5	32049.8	35567	28349.5	33828	33893	29682.5	30836.5	30544	33535	32029.4
10821	31763	31698	30267.5	30284	31860.5	27065.5	29893.5	33714	30818.2	35632	36526	36932.5	34445.5	30365.5	33421.5	34770.5	33502.5	34449.5	31844.5	34770.5	31243	33291.5	29845	33258.5	32820	29715	32098.5	35599.5	28398.5	33876.5	33941.5	29731.5	30885.5	30576.5	33584	32074.2
10921	31812	31763	30333	30316.5	31909.5	27114.5	29942.5	33779	30871.2	35697	36559	36981.5	34477.5	30398	33470	34819	33535	34492.1	31877	34819	31292	33340	29878	33307.5	32885	29731	32141.2	35648	28430.5	33909	34006.5	29763.5	30918	30625.5	33649	32118.8
11021	31861	31812	30365.5	30349	31974.5	27130.5	29975	33828	30911.9	35745.5	36607.5	37030	34526.5	30430.5	33518.5	34835.5	33583.5	34534.7	31942	34868	31324.5	33373	29926.5	33356	32917.5	29780	32185.9	35681	28463.5	33974	34039	29812.5	30950.5	30658	33698	32159.6
11121	31909.5	31844.5	30414.5	30414	32023.5	27179.5	30023.5	33893	30962.8	35794.5	36656.5	37078.5	34559	30479	33551.5	34868	33632.5	34577.4	31991	34933	31389.5	33421.5	29959	33405	32982.5	29796	32234.7	35729.5	28495.5	34006.5	34087.5	29861.5	30999	30674	33730	32197.9
11221	31974.5	31926	30446.5	30446.5	32072	27228	30072.5	33925	31011.4	35843.5	36688.5	37127.5	34608	30528	33616.5	34900.5	33665	34622.2	32023	34998	31422	33470	29991.5	33437.5	32998.5	29845.5	32273.2	35778	28544.5	34039	34136.5	29893.5	31031.5	30707	33779	32238.6
11321	32007	31958.5	30479.5	30479	32120.5	27276.5	30105	33990	31052	35892	36737.5	37176.5	34640	30577	33648.5	34933	33697.5	34662.8	32072	35047	31471	33519	30040.5	33502.5	33047.5	29861.5	32320.1	35811	28577	34071.5	34185.5	29926.5	31064	30755.5	33828	32277.4
11421	32039.5	32007	30544.5	30528	32153.5	27293	30154	34023	31092.8	35941	36770	37225	34689.5	30609	33697.5	34982	33763	34709.6	32121	35079	31503	33551.5	30072.5	33535	33080	29894	32354.5	35859.5	28609.5	34120.5	34234	29958.5	31113	30772	33876.5	32317.9
11521	32105	32056	30576.5	30560	32202	27358	30202.5	34088	31143.5	35990	36802.5	37257.5	34721.5	30642	33730	35014	33795	34744.1	32169.5	35128	31568	33600.5	30121.5	33584	33128.5	29910.5	32401.3	35892	28626	34152.5	34266.5	30007.5	31129	30820.5	33925	32352.4
11621	32137	32088.5	30609.5	30609	32267	27390.5	30219	34136.5	31182.1	36022	36835	37322.5	34754.5	30674	33795	35030.5	33828	34782.7	32218	35177	31601	33632.5	30154	33616	33177.5	29943	32439.9	35941	28674.5	34201.5	34315	30040	31162	30853	33974	32395.1
11721	32202	32153.5	30658	30641.5	32300	27423	30284	34185	31230.9	36087	36883.5	37355	34803.5	30723	33827.5	35063	33860	34825.3	32267.5	35242	31649.5	33665.5	30203	33649	33210	29959	32480.7	35973.5	28707	34218	34348	30089	31210.5	30885.5	34039	32433.8
11821	32235	32202	30690.5	30674.5	32348.5	27455.5	30316.5	34234	31269.6	36136	36916.5	37420	34835.5	30772	33876.5	35111.5	33925	34874.1	32299.5	35307	31698	33714	30219	33697.5	33258.5	29991.5	32523.1	36006	28739.5	34266.5	34380	30105.5	31227	30918	34055.5	32462.2
11921	32300	32235	30739.5	30723	32397	27520.5	30365	34282.5	31320.3	36185	36932.5	37452.5	34868	30788	33909	35128	33958	34902.6	32348.5	35339	31731	33746.5	30268	33762.5	33291	30008	32561.8	36038.5	28772.5	34299	34429	30137.5	31275.5	30918	34087.5	32494.7
12021	32316	32283.5	30771.5	30771.5	32430	27553	30381.5	34331.5	31354.8	36217	36981	37501	34901	30837	33957.5	35160.5	33990	34943.1	32397.5	35372	31779.5	33779	30300	33795	33340	30040	32600.4	36071	28804.5	34348	34494	30186.5	31291.5	30983	34152.5	32541.4
12121	32381	32332.5	30804.5	30788	32478.5	27585.5	30446.5	34380.5	31399.6	36266	37030	37534	34933	30853	33990.5	35193	34039	34979.8	32429.5	35437	31812	33844	30333	33827.5	33372.5	30073	32641.1	36119.5	28837.5	34380.5	34526.5	30219	31324	30999.5	34185.5	32574
12221	32413.5	32397	30836.5	30820.5	32511	27618	30479.5	34429	31438.1	36314.5	37062.5	37566.5	34966	30918	34022.5	35209.5	34055	35014.3	32478.5	35469.5	31860.5	33876.5	30381.5	33876.5	33405	30089	32679.6	36152.5	28886.5	34412.5	34575.5	30251.5	31356.5	31032	34217.5	32610.6
12321	32462.5	32413.5	30901.5	30853	32560	27667	30511.5	34461.5	31478.8	36363.5	37095	37615.5	34982	30934	34087.5	35242	34088	35050.9	32511	35518.5	31877	33893	30414	33909	33437.5	30121.5	32710.2	36184.5	28902.5	34429	34608	30267.5	31389.5	31048	34250.5	32634.9
12421	32494.5	32478.5	30934.5	30902	32608.5	27699	30560.5	34510.5	31523.5	36412.5	37111.5	37647.5	35014.5	30967	34104	35274.5	34136.5	35083.5	32543.5	35567	31942	33925	30430.5	33941.5	33470	30137.5	32744.6	36233.5	28935	34477.5	34640.5	30300.5	31421.5	31080.5	34299	32673.5
12521	32527.5	32527.5	30950.5	30918	32641	27748	30609.5	34559.5	31560.2	36461	37144	37696.5	35047	31015.5	34153	35307	34185.5	35126.2	32576	35600	31958.5	33974	30462.5	33990.5	33519	30170.5	32781.4	36266	28951.5	34510	34673	30365.5	31454.5	31113	34331.5	32708.1
12621	32576	32560	30983	30967	32673.5	27764	30625.5	34608	31594.6	36493.5	37176.5	37745.5	35079.5	31032	34201.5	35323	34185.5	35154.6	32641	35648.5	32007	34006.5	30495.5	34006.5	33551	30170.5	32815.8	36298.5	28983.5	34542.5	34721.5	30365.5	31487	31129.5	34364	32736.5
12721	32608.5	32608.5	31032	30983	32738.5	27813	30658	34624.5	31633.2	36558.5	37225	37778	35128	31080.5	34234	35356	34234.5	35199.3	32690	35697.5	32039.5	34023	30528	34039.5	33600	30203	32852.6	36314.5	29016.5	34591.5	34754.5	30414	31519.5	31161.5	34396.5	32771.1
12821	32641	32641	31080.5	31032	32771	27845.5	30706.5	34673	31673.8	36575	37241.5	37826.5	35161	31113	34283	35388.5	34283	35233.9	32706.5	35746	32088.5	34088	30576.5	34071.5	33632.5	30219	32891.1	36347.5	29048.5	34624	34803	30430.5	31536	31161.5	34445	32799.5
12921	32690	32673.5	31113	31064	32787.5	27894.5	30739.5	34721.5	31710.4	36623.5	37274	37859.5	35177	31145.5	34299	35420.5	34283	35260.2	32738.5	35778.5	32120.5	34104	30593	34120.5	33648.5	30235	32917.3	36396	29081.5	34656.5	34836	30479	31568	31226.5	34494	32842.2
13021	32722	32722.5	31145.5	31097	32836	27927	30771.5	34770.5	31749	36656.5	37306.5	37891.5	35193	31178	34332	35437	34315.5	35288.8	32787.5	35827.5	32153.5	34136.5	30625	34153	33681.5	30268	32954.1	36428.5	29097.5	34673	34868	30495.5	31601	31243	34510	32864.6
13121	32755	32754.5	31162	31129	32885	27959.5	30820.5	34803	31783.6	36721.5	37339	37924.5	35225.5	31210.5	34364	35453	34348	35323.2	32820	35859.5	32185.5	34153	30674	34169	33713.5	30268	32980.3	36461	29130	34689.5	34901	30544	31617	31259.5	34543	32893.1
13221	32803.5	32803.5	31194	31162	32917.5	27992	30836.5	34835.5	31818.1	36737.5	37355	37973	35258.5	31227	34413	35469.5	34380.5	35351.8	32852.5	35892.5	32218.5	34201.5	30690	34218	33746.5	30300	33014.9	36477.5	29162.5	34738	34933	30560.5	31633	31275.5	34575.5	32919.4
13321	32836	32836	31227	31194	32966.5	28008	30869.5	34884.5	31852.7	36770	37388	37989.5	35290.5	31275.5	34445.5	35502	34413	35384.2	32901	35924.5	32250.5	34234	30722.5	34250.5	33762.5	30316.5	33045.2	36526.5	29179	34754.5	34966	30593	31666	31291.5	34624	32950.1
13421	32868.5	32868.5	31259	31210.5	32998.5	28041	30901.5	34917	31883.1	36835	37420	38038	35307	31308	34494	35518.5	34445.5	35420.8	32934	35957.5	32283.5	34234	30755.5	34267	33779	30316.5	33065.9	36526.5	29227.5	34787	34998	30625.5	31682	31324	34657	32978.4
13521	32901	32901	31292	31227	33015	28089.5	30950.5	34949.5	31915.7	36867.5	37436.5	38070.5	35323	31340.5	34510.5	35551	34478	35447.2	32966	36006	32315.5	34282.5	30787.5	34299	33811.5	30332.5	33100.1	36575	29227.5	34819.5	35014.5	30642	31714.5	31340.5	34689	33002.8
13621	32933.5	32950	31324	31259	33063.5	28106	30966.5	34982	31948.1	36900	37452.5	38103	35356	31373	34559	35583.5	34510.5	35479.7	32982.5	36038.5	32364.5	34299	30804	34332	33860	30365.5	33130.8	36591.5	29260	34852	35079.5	30674	31747	31373	34705.5	33035.3
13721	32949.5	32998.5	31357	31292	33096.5	28138	30999.5	35030.5	31982.7	36932.5	37501.5	38135.5	35388	31405.5	34575.5	35600	34527	35508.2	33015	36071	32364.5	34331.5	30836.5	34348	33876	30381.5	33153	36623.5	29276	34884.5	35095.5	30707	31779.5	31389.5	34738	33061.7
13821	32982.5	33047.5	31389	31308	33128.5	28154.5	31031.5	35063.5	32013.1	36981	37501.5	38152	35404.5	31438	34592	35616	34575.5	35532.6	33064	36103.5	32397	34347.5	30869	34397	33909	30397.5	33185.6	36656.5	29309	34917	35128.5	30739	31795.5	31405.5	34787	33092.2
13921	33031	33064	31422	31340.5	33161.5	28219.5	31064.5	35079.5	32047.8	37014	37534	38184	35437	31470.5	34640.5	35632.5	34592	35563.1	33096.5	36136	32429.5	34380.5	30885.5	34413	33941	30414	33212	36672.5	29341	34917	35128.5	30755.5	31828.5	31422	34803	33108.5
15321	33454	33535	31828.5	31682	33600.5	28626	31487	35550.5	32470.4	37485	37826.5	38607	35746	31861	35047	35925	34949	35930.8	33518.5	36607.5	32820	34705.5	31243	34770.5	34283	30625	33571.6	37046.5	29650	35291	35518.5	31080.5	32105	31698	35193.5	33447.9
16321	33665.5	33779	32023.5	31861	33827.5	28821	31714.5	35794.5	32685.8	37729	37956.5	38801.5	35892.5	32072	35258	36038.5	35144.5	36111.6	33730.5	36818.5	33015	34868.5	31406	34949.5	34429.5	30706.5	33740.5	37208.5	29829	35502	35713	31259.5	32267.5	31828.5	35404.5	33626.6
17321	33844	33974	32170	31974.5	34023	29016	31877	35973.5	32856.5	37940.5	38070.5	38948	35989.5	32267	35437	36136	35274.5	36257.9	33925	37013.5	33161	34982	31552	35063	34559	30771.5	33878.4	37339	29942.5	35648.5	35859.5	31405.5	32381	31909.5	35551	33754.6
18321	33990.5	34136.5	32332	32105	34169	29178.5	32023.5	36119.5	33006.8	38103	38135.5	39094.5	36087.5	32413.5	35551	36217	35404.5	36375.8	34071.5	37144	33307.5	35063	31682	35160.5	34656.5	30820	33988.1	37436.5	30056.5	35778.5	35989.5	31487	32478.5	31991	35664.5	33860.2
19321	34104	34282.5	32446	32186	34299	29292.5	32169.5	36250	33128.7	38233	38216.5	39159.5	36136	32543.5	35664.5	36298.5	35518.5	36471.2	34201.5	37258	33405	35128	31763.5	35258	34754	30852.5	34077.6	37501.5	30137.5	35876	36070.5	31584	32543.5	32056	35778.5	33943.4
20321	34185	34380.5	32527.5	32251	34396.5	29406	32267.5	36363.5	33222.2	38347	38249	39241	36201	32657.5	35746	36331	35583.5	36544.5	34299	37355	33470	35177	31844.5	35307	34819	30853	34140.6	37583	30202.5	35973	36136	31666	32608.5	32088.5	35859.5	34014.6
21321	34250.5	34477.5	32608.5	32332	34478	29455	32348.5	36461.5	33301.4	38428	38265.5	39305.5	36217	32738.5	35811	36380	35680.5	36603.2	34380	37404	33535	35226	31893.5	35372	34868	30869.5	34193.5	37631.5	30268	36054.5	36201	31714.5	32673.5	32137	35940.5	34077.6
22321	34315.5	34559	32673.5	32364.5	34559.5	29552.5	32397.5	36542.5	33370.6	38493	38282	39338.5	36266	32803.5	35860	36396.5	35729.5	36646.1	34478	37485.5	33583.5	35258.5	31942	35388	34916.5	30869	34240.1	37664	30316.5	36119.5	36249.5	31747	32690	32169.5	36005.5	34120.2
23321	34364	34608	32738.5	32397.5	34608	29601.5	32478.5	36591	33423.4	38542	38298	39354.5	36282	32885	35892	36412.5	35795	36682.6	34526.5	37517.5	33648.5	35258.5	31991	35421	34965.5	30869	34274.7	37680.5	30349	36168.5	36282.5	31796	32739	32186	36038.5	34155
24321	34412.5	34673	32771	32446	34673	29650.5	32527.5	36640	33474.2	38590.5	38298	39387	36298.5	32950	35925	36445	35843.5	36717.2	34591.5	37550.5	33681.5	35290.5	32007	35437	34998	30869.5	34303.2	37712.5	30365.5	36201	36298.5	31812.5	32755	32202.5	36087	34179.3
25321	34445.5	34705.5	32820	32478.5	34721.5	29699	32576	36689	33516.9	38623	38314.5	39403	36314.5	32982	35957	36445	35892	36741.4	34656.5	37582.5	33697.5	35290.5	32023.5	35453.5	35030.5	30869.5	34325.5	37729	30397.5	36233.5	36331.5	31828.5	32771	32186	36152.5	34203.7
26321	34494	34738	32836	32511	34786.5	29731.5	32624.5	36754	33559.4	38671.5	38314.5	39419.5	36314.5	33031	35973.5	36461	35941	36765.8	34722	37615.5	33730	35307	32040	35453.5	35063	30869.5	34350.1	37729	30397.5	36266.5	36364	31861	32803.5	32202	36184.5	34226
27321	34510	34771	32868.5	32560	34819.5	29764	32657	36802.5	33594.1	38688	38330.5	39452	36314.5	33064	35990	36477.5	36006	36790.3	34786.5	37647.5	33795	35307	32072	35485.5	35128	30853	34384.3	37745	30414	36298.5	36364	31861	32820	32218.5	36234	34244.4
28321	34559	34803	32885	32592.5	34851.5	29813	32690	36851	33630.6	38688	38330.5	39452	36347.5	33080	36006	36493.5	36071	36808.6	34852	37696.5	33811	35339.5	32088.5	35485.5	35144	30853	34408.8	37745	30430.5	36315	36396.5	31877	32820	32235	36282.5	34262.7
29321	34592	34819.5	32917	32641	34916.5	29829	32738.5	36883.5	33667.1	38720.5	38346.5	39452	36347.5	33129	36022	36510	36136	36832.9	34900.5	37696.5	33876.5	35339.5	32088.5	35502	35193	30820.5	34427.1	37745	30446.5	36331	36412.5	31877	32852.5	32235	36315	34276.8
30321	34624.5	34836	32966	32706	34949	29877.5	32787.5	36965	33713.9	38737	38379	39484.5	36363.5	33161	36055	36542.5	36233.5	36869.5	34998	37745	33925	35356	32121	35502	35258	30836.5	34467.7	37745	30430	36364	36461	31893.5	32868.5	32235	36380	34297.1
31321	34673	34868	32998.5	32771	35014.5	29894	32836	37030	33760.6	38769	38411.5	39533.5	36396	33177.5	36055	36575	36314.5	36904	35079.5	37777.5	33974	35372	32137.5	35518.5	35355.5	30820.5	34504.4	37761.5	30430	36347.5	36477.5	31893.5	32885	32235	36445	34309.4
32321	34738	34917	33031	32836	35063.5	29942.5	32885	37111.5	33815.6	38769.5	38460.5	39550	36444.5	33210	36087	36607.5	36412	36942.6	35176.5	37826.5	34039.5	35388	32153.5	35518.5	35420.5	30820.5	34542.9	37761.5	30446.5	36347.5	36510	31910	32917.5	32235	36510	34329.8
33321	34803.5	34966	33064	32917.5	35128	30008	32933.5	37192.5	33876.6	38801.5	38509	39598.5	36461	33242.5	36103.5	36640	36526	36985.2	35290.5	37875	34137	35404.5	32186	35534.5	35518.5	30820.5	34595.8	37761.5	30430	36364	36575	31910	32933.5	32251	36591.5	34352.1
34321	34852	34998.5	33112.5	33031	35209.5	30040.5	33015	37290	33943.6	38834	38558	39647.5	36510	33275	36152.5	36688.5	36672.5	37042.2	35388	37924	34218	35453.5	32170	35550.5	35632.5	30836.5	34646.6	37761.5	30446.5	36364	36624	31910	32982.5	32283.5	36705	34384.6
35321	34933	35030.5	33161.5	33145	35290.5	30089	33079.5	37387.5	34014.6	38867	38623	39696	36558.5	33324	36184.5	36737.5	36818.5	37101.1	35518.5	37989	34315.5	35469.5	32218.5	35567	35762.5	30820.5	34707.6	37777.5	30462.5	36364	36672.5	31910	33015	32283.5	36786.5	34408.9
36321	35030.5	35112	33226.5	33259	35388.5	30170	33177	37501.5	34108.1	38916	38721	39761	36639.5	33356.5	36250	36819	36981.5	37180.6	35632	38070	34429	35534.5	32235	35599.5	35908.5	30837	34780.7	37794	30479	36380	36737.5	31926	33063.5	32299.5	36900	34447.4
37321	35112	35177	33324	33421	35518	30235.5	33275.5	37631.5	34211.8	38964.5	38818.5	39842.5	36721	33405	36315	36900	37176.5	37267.9	35778.5	38151.5	34575.5	35583.5	32267.5	35632	36071	30853	34864.1	37810	30479	36396	36802.5	31958.5	33112.5	32332.5	37030	34490.1
38321	35226	35226	33372.5	33567.5	35632	30300	33389	37794	34313.4	39029.5	38899.5	39923.5	36802.5	33470.5	36363.5	36997.5	37339	37353.2	35924.5	38249	34721.5	35632	32299.5	35665	36233.5	30853	34947.2	37843	30495.5	36396	36900	31958.5	33177.5	32348.5	37160	34534.9
39321	35372	35323	33470	33730	35762.5	30397.5	33503	37956.5	34439.3	39094.5	39029.5	40021	36916.5	33535	36444.5	37095	37550	37460.8	36087.5	38346.5	34868	35713.5	32348.5	35697.5	36412.5	30885.5	35044.9	37875	30511.5	36396	36965	31991	33242.5	32413.5	37290.5	34585.6
40321	35485.5	35404.5	33551.5	33909	35925	30479	33632.5	38119	34563.2	39176	39159.5	40118.5	37013.5	33600.5	36542	37208.5	37778	37574.6	36250	38444.5	35030.5	35794.5	32397.5	35746	36607.5	30902	35146.6	37908	30528	36429	37095	32007.5	33340	32462	37469	34654.8
41321	35616	35502	33665.5	34104	36071	30593	33746.5	38281.5	34697.4	39273	39289.5	40248.5	37160	33681.5	36640	37339	38005.5	37704.6	36412.5	38574.5	35225.5	35876	32462.5	35811	36802.5	30950.5	35264.4	37940	30544.5	36445	37209	32023.5	33421.5	32511	37631.5	34715.8
42321	35778	35599.5	33811.5	34299	36233.5	30690.5	33893	38493	34849.8	39371	39452	40346	37290.5	33746.5	36770	37452.5	38249.5	37834.8	36559	38704.5	35421	35989.5	32495	35876	36997.5	30983	35378.2	37989	30560.5	36477.5	37306.5	32056	33519	32576	37810.5	34786.9
43321	35908	35713	33925	34478	36428.5	30820.5	34055	38704.5	35004.1	39484.5	39598.5	40492	37420	33844	36884	37599	38477	37974.9	36754	38850.5	35616	36103.5	32576	35925	37209	31015.5	35506.2	38054	30593	36493.5	37453	32121	33632.5	32641	37973	34870.1
44321	36087.5	35843.5	34071.5	34689	36607.5	30966.5	34218	38899.5	35172.9	39614.5	39761	40639	37566.5	33941.5	37014	37761.5	38720.5	38127.3	36916	38997	35827	36201	32641	36006	37436	31048	35634	38135.5	30625.5	36510	37599	32137	33746.5	32722	38167.5	34955.4
45321	36249.5	35990	34201.5	34884.5	36802	31080.5	34364.5	39110.5	35335.4	39728.5	39923.5	40801.5	37729	34055.5	37160	37924.5	38964.5	38285.9	37095	39143.5	36054.5	36331	32722	36119.5	37631.5	31113.5	35776.3	38217	30658	36542.5	37713	32186	33876.5	32819.5	38330.5	35042.9
46321	36429	36120	34364	35112	36981.5	31227	34543	39322	35512.3	39875	40086	40964	37891.5	34185	37306.5	38086.5	39208	38450.3	37274	39322	36282.5	36477.5	32803.5	36217.5	37859	31162	35924.8	38298	30690.5	36575	37891.5	32251	33974	32901	38525.5	35138.3
47321	36607.5	36282.5	34526.5	35323.5	37193	31389.5	34705.5	39549.5	35697.2	40037.5	40281	41110.5	38070.5	34331.5	37453	38265.5	39452.5	38625.2	37452.5	39468	36494	36624	32901	36298.5	38070.5	31227	36066.9	38395.5	30739.5	36591	38022	32316	34136.5	33015	38688.5	35238
48321	36786.5	36445	34689	35534.5	37388	31552	34884.5	39761	35880.1	40200	40460	41289	38249	34461.5	37615	38428	39712.5	38801.9	37615	39631	36721.5	36786.5	32998.5	36412	38265.5	31292	36215.2	38493	30788	36656	38200.5	32364.5	34282.5	33129	38899.5	35351.6
49321	36965	36607.5	34868	35745.5	37599	31730.5	35063	39972.5	36068.9	40379	40655	41468	38428	34592	37810.5	38639.5	39923.5	38986.9	37794	39793.5	36948.5	36949	33096.5	36542	38493	31373	36373.7	38606.5	30853	36705	38346.5	32462	34429	33258.5	39062	35465.3
50321	37144	36786.5	35030.5	35940.5	37778	31893.5	35242	40183.5	36249.8	40541	40834	41646.5	38623	34770.5	37989	38834.5	40135	39171.7	37973	39972.5	37160	37127.5	33210	36656	38688	31454.5	36530.2	38737	30918	36753.5	38525.5	32527	34591.5	33405	39257	35589.3
51321	37338.5	36949	35225.5	36152.5	37989	32040	35404.5	40379	36434.8	40720	40996	41809	38786	34900.5	38151.5	39013	40346.5	39340.3	38119	40135	37371	37290	33307.5	36802.5	38866.5	31535.5	36678.4	38883.5	30983	36818.5	38688	32608.5	34754	33535	39403.5	35709.2
52321	37501	37144	35404.5	36331	38184	32202.5	35599.5	40606	36621.6	40899	41175	41971.5	38981	35079	38363	39192	40574	39529.3	38298	40297.5	37599	37452.5	33453.5	36932.5	39062	31601	36837	39029.5	31048	36900	38850.5	32706	34916.5	33681.5	39582	35839.2
53321	37647.5	37306	35583	36526.5	38379.5	32381	35730	40785	36792.3	41094	41337.5	42167	39176	35258	38509	39387	40752.5	39710.1	38444	40476	37778	37648	33567.5	37095.5	39257	31714.5	36997.6	39176	31129.5	36965	39029.5	32803.5	35079.5	33844	39745	35971.5
54321	37827	37501.5	35762	36688.5	38558	32543.5	35908.5	40964	36969.1	41289	41516.5	42329.5	39338	35437	38704	39566	40947.5	39890.9	38623	40639	37973	37826.5	33713.5	37258	39420	31795.5	37156.1	39338	31210.5	37046.5	39208.5	32933.5	35226	33990	39891	36105.5
55321	37989.5	37664	35941	36867.5	38721	32722	36054.5	41159	37139.8	41467.5	41679	42492	39517	35600	38867	39745	41110	40059.7	38769.5	40817.5	38151.5	38005.5	33844	37388	39582.5	31893.5	37306.5	39468	31308	37127.5	39355	33031	35388.5	34169	40054	36237.6
56321	38152	37842.5	36120	37046	38916	32885	36217.5	41321.5	37312.6	41646.5	41842	42654.5	39663.5	35778.5	39045.5	39907	41273	40226.3	38932	40947.5	38330.5	38167.5	33974	37566.5	39745	31991	37456.8	39647.5	31405.5	37209	39550	33161.5	35550.5	34348	40184	36382
57321	38298	38022	36298.5	37192.5	39094.5	33047	36347	41500.5	37475	41825.5	41988	42801	39826	35957.5	39175.5	40102.5	41419	40386.9	39061.5	41093.5	38525.5	38346.5	34120.5	37713	39891	32072.5	37603	39826	31487	37306	39712	33259	35697	34510.5	40313.5	36513.9
58321	38444.5	38184	36445	37338.5	39240.5	33193.5	36510	41646.5	37625.3	42020.5	42134.5	42947	39988.5	36136	39370.5	40264.5	41565	40553.3	39208.5	41256.5	38671.5	38509.5	34250.5	37875	40021	32170	37745.3	40004.5	31584.5	37420	39858.5	33405	35860	34673	40427.5	36654.1
59321	38558	38347	36623.5	37501.5	39403	33356.5	36640	41776.5	37775.8	42199.5	42248	43093.5	40135	36314.5	39517.5	40411.5	41695.5	40701.9	39338.5	41370	38834.5	38672	34380.5	38038	40151	32267.5	37881.5	40151	31698.5	37518	40021	33519	36006	34852	40541	36788.3
60321	38704	38493	36786.5	37615.5	39549.5	33486.5	36786.5	41923	37918.1	42362	42362	43256	40281.5	36477.5	39663.5	40574	41825.5	40850.2	39452.5	41516.5	38980.5	38818.5	34527	38184	40281	32365	38015.6	40346.5	31812	37648	40183.5	33649	36152	35014	40687.5	36936.6
61321	38851	38655.5	36932.5	37729	39679.5	33632.5	36884	42036.5	38050.1	42541	42508	43369.5	40395	36639.5	39826	40736.5	41971.5	40998.4	39582	41647	39110.5	38980.5	34657	38330	40411	32462	38147.5	40525	31925.5	37761.5	40346	33779	36298.5	35177	40768.5	37072.6
62321	38948.5	38785.5	37062.5	37843	39826	33779	37014	42150.5	38176.1	42687	42622	43499.5	40525	36786	39940	40866.5	42053	41122.4	39679.5	41777	39224.5	39127	34786.5	38493	40508.5	32543.5	38267.4	40687.5	32039.5	37891.5	40476.5	33925	36444.5	35339.5	40866	37208.8
63321	39062	38932	37225	37972.5	39940	33909	37127.5	42280.5	38306.1	42849.5	42719.5	43630	40655	36965	40070	41013	42183	41260.6	39810	41906.5	39338.5	39273	34900.5	38623	40622.5	32641	38389.4	40833.5	32137	37989.5	40590	34039	36575	35485.5	40980	37328.7
64321	39175.5	39045.5	37355	38086.5	40070	34039	37225	42362	38419.8	42996	42817	43727.5	40752.5	37111.5	40216.5	41142.5	42264.5	41378.5	39907.5	42004	39468.5	39403	35047	38769.5	40720	32722	38505.2	41013	32267	38135.5	40752.5	34185.5	36689	35632	41061.5	37467
65321	39273	39175.5	37468.5	38184	40184	34136.5	37339	42475.5	38529.5	43142.5	42898.5	43841	40850	37241.5	40314	41256.5	42362	41488.2	40021	42134	39566	39517	35177	38916	40801.5	32803.5	38617	41159	32397.5	38265.5	40866.5	34315.5	36818.5	35778.5	41159	37595
66321	39370.5	39289.5	37599	38265.5	40297.5	34283	37420	42573.5	38637.3	43272	42996	43938.5	40963.5	37371.5	40427.5	41386.5	42443	41599.8	40118.5	42215.5	39679.5	39647.5	35274.5	39045.5	40915	32901	38724.6	41321.5	32511	38395.5	40964	34445.5	36932.5	35908.5	41256.5	37716.9
67321	39452	39420	37713	38363	40411	34364	37518	42654.5	38736.9	43402.5	43093	44020	41077.5	37518	40525	41500.5	42524.5	41707.6	40199.5	42313	39745	39777	35388.5	39159.5	40996.5	32966	38818.1	41451.5	32608.5	38542	41110	34575.5	37046	36022.5	41305.5	37832.7
68321	39549.5	39533.5	37827	38444.5	40509	34477.5	37599	42719.5	38832.4	43516	43142	44117.5	41159	37631.5	40622.5	41581.5	42589.5	41794.9	40281.5	42394	39842	39874.5	35518	39289.5	41078	33063.5	38917.6	41614	32738.5	38672	41207.5	34722	37160	36152	41370.5	37954.6
69321	39630.5	39614.5	37940.5	38509	40590	34575.5	37680.5	42817	38919.7	43630	43223.5	44215	41240	37745.5	40720	41679	42670.5	41890.4	40378.5	42491.5	39923.5	39988.5	35632	39403.5	41159	33145	39015.2	41744.5	32836.5	38802	41305	34835.5	37241.5	36282	41435	38060.2
70321	39712.5	39712.5	38021.5	38623.5	40687.5	34656.5	37761.5	42866	39005.2	43743.5	43304.5	44296.5	41321.5	37859	40801.5	41793	42752	41983.9	40460	42573	40004.5	40086	35729.5	39501	41240.5	33210	39100.6	41874.5	32950	38932	41419	34965.5	37339	36396	41500	38172
71321	39793.5	39793.5	38135.5	38672	40752.5	34754	37843	42931	39084.4	43857	43353.5	44361.5	41370.5	37956.5	40882.5	41890.5	42801	42059.1	40525	42670.5	40069.5	40183.5	35811	39631	41305	33291	39185.8	41988	33064	39062	41516.5	35079.5	37436.5	36477.5	41565.5	38273.7
72321	39858.5	39891	38200.5	38737	40850	34819	37908	42995.5	39157.4	43971	43402.5	44426.5	41452	38086.5	40964	41971.5	42866	42142.5	40606.5	42719.5	40151	40281	35908.5	39712	41370	33340	39261.1	42101.5	33161	39208.5	41598	35193.5	37534	36575	41630	38375.2
73321	39907.5	39972	38282	38802	40931	34900.5	37956.5	43044.5	39224.5	44052.5	43467.5	44491	41517	38168	41012.5	42053	42914.5	42209.5	40655	42800.5	40216	40362.5	36022.5	39793	41419	33438	39338.3	42199	33275	39322	41679.5	35307	37615.5	36688.5	41679	38470.7
74321	39989	40037	38379	38851	40996	34982	38038	43093	39295.6	44133.5	43532	44540	41582	38265.5	41094	42118	42979.5	42280.6	40720	42882	40265	40427.5	36087	39907.5	41484	33470.5	39405.4	42313	33356	39452	41744	35404.5	37696.5	36770	41728	38558
75321	40037.5	40118.5	38460.5	38915.5	41061	35047	38087	43142	39358.6	44231	43565	44605	41646.5	38330.5	41159	42183.5	43044.5	42345.6	40801.5	42914.5	40313.5	40525	36168.5	39989	41549	33567.5	39478.6	42410.5	33470	39550	41825.5	35518	37761.5	36851	41776.5	38645.4
76321	40086.5	40183.5	38509.5	38964.5	41126.5	35112	38135.5	43190.5	39413.6	44296.5	43613.5	44653.5	41695.5	38428	41224	42264.5	43077	42406.6	40850	42979.5	40395	40590	36249.5	40070	41581.5	33600	39539.4	42508	33567.5	39663.5	41890.5	35599.5	37843	36916	41809	38724.6
77321	40135	40264.5	38590.5	39013.5	41175	35177	38217	43255.5	39478.5	44394	43678.5	44718.5	41744	38509	41273	42329.5	43110	42469.6	40915	43045	40427.5	40671	36331	40151.5	41646.5	33681.5	39608.6	42606	33681.5	39777	41955.5	35713	37908	36997.5	41874	38814.1
78321	40200	40297.5	38655.5	39062	41240	35242	38233	43288	39527.2	44459	43711	44768	41809	38574	41338	42394.5	43158.5	42526.5	40947.5	43093.5	40492.5	40720	36380	40216.5	41695.5	33730.5	39659.5	42671	33746.5	39875	42037	35794.5	37973	37078.5	41890.5	38883.2
79321	40249	40346	38737	39111	41305	35290.5	38298	43321	39582.2	44524	43743.5	44816.5	41825.5	38639.5	41386.5	42443	43207	42573.2	41012.5	43142.5	40541	40768.5	36445	40313.5	41744	33779	39718.2	42752	33844	39988.5	42085.5	35875.5	38021.5	37127.5	41939.5	38954.2
80321	40297.5	40411	38769	39143	41338	35355.5	38346.5	43369.5	39628.8	44589	43792.5	44881.5	41858	38720.5	41435	42508.5	43256	42630.1	41061	43191	40574	40833.5	36510	40362.5	41777	33844	39769.1	42833	33941.5	40086	42150.5	35941	38103	37192.5	41971.5	39027.4
81321	40330	40460	38834	39192	41403	35388.5	38379.5	43402.5	39673.7	44670	43825	44897.5	41906.5	38785.5	41484	42573.5	43288.5	42678.8	41094	43240	40622.5	40898.5	36575	40427.5	41809.5	33876.5	39817.9	42898	34006.5	40183.5	42215.5	36022.5	38168	37257.5	41988	39092.4
82321	40378.5	40492.5	38883	39224.5	41451.5	35453	38428	43435	39718.2	44719	43841	44946.5	41955.5	38818.5	41516.5	42605.5	43321	42715.4	41159	43288.5	40638.5	40948	36640	40476	41841.5	33909	39862.6	42979.5	34087.5	40264.5	42248	36103.5	38200.5	37306	42053	39155.3
83321	40411.5	40541	38931.5	39257	41500.5	35486	38460.5	43467	39756.9	44767.5	43890	44979	42004.5	38867	41565.5	42654.5	43337.5	42758.2	41175	43321	40687.5	40996.5	36672.5	40541	41890.5	33974	39907.2	43012	34185	40346	42297	36168.5	38249.5	37355	42069	39210.2
84321	40460	40590	38981	39305.5	41549	35518	38493	43467	39795.4	44816.5	43906	45011.5	42020.5	38916	41614.5	42719.5	43386	42798.8	41224	43353.5	40720	41061.5	36737.5	40606	41939	34006.5	39956	43093	34250.5	40427.5	42329.5	36233.5	38298	37404	42102	39267.2
85321	40476	40639	39029.5	39338.5	41582	35567	38542	43500	39834.2	44881.5	43922.5	45044	42053	38981	41630.5	42768	43418.5	42837.4	41240.5	43402.5	40768.5	41094	36786	40655	41955.5	34055.5	39994.7	43142.5	34315.5	40492.5	42394.5	36298.5	38347	37452.5	42134	39322.1
86321	40525	40671	39078	39370.5	41630.5	35615.5	38542	43548.5	39872.6	44898	43955	45093	42102	39029.5	41663	42801	43451	42874.1	41305.5	43434.5	40785	41126.5	36835	40687.5	41988	34104	40033.2	43191	34380.5	40573.5	42426.5	36363.5	38395.5	37485.5	42150.5	39370.8
87321	40557.5	40720.5	39111	39403.5	41663	35648.5	38590.5	43564.5	39907.4	44962.5	43971.5	45093	42134	39062	41728	42817	43467	42904.4	41321.5	43451	40817.5	41159	36867.5	40752.5	42020.5	34120	40063.7	43256	34461.5	40639	42459.5	36412.5	38444.5	37534	42183	39423.8
88321	40590	40752.5	39143	39419.5	41711.5	35680.5	38607	43597.5	39937.7	45011.5	44003.5	45141.5	42150.5	39110.5	41728	42865.5	43500	42938.9	41370	43483.5	40850	41208	36916.5	40785	42053	34152.5	40102.3	43288.5	34526.5	40720	42508	36461.5	38476.5	37566.5	42199	39468.3
89321	40622.5	40785.5	39192	39452	41744.5	35697	38639	43613.5	39968.2	45044	44052.5	45158	42167	39143.5	41777	42914.5	43516	42971.6	41403	43532	40882.5	41256.5	36949	40817.5	42069.5	34185.5	40136.9	43337	34559	40753	42557	36526.5	38525.5	37615	42215.5	39511.1
90321	40638.5	40801.5	39208.5	39468	41776.5	35729.5	38688	43613.5	39990.5	45093	44052.5	45190	42199.5	39176	41793	42963.5	43548.5	43002	41435	43565	40915	41273	36981	40866.5	42118	34217.5	40171.4	43386	34624	40834	42573	36558.5	38558	37648	42248	39553.7
101621	40898.5	41078	39533.5	39712	42085.5	36006	38931.5	43792.5	40254.7	45418	44264	45434.5	42426.5	39501	42053	43272	43776	43268.1	41695.5	43808.5	41143	41598	37290	41208	42345.5	34478	40445.8	43760	35128.5	41289	42882	36965	38883	37956.5	42443	39913.4
111621	41028.5	41256.5	39696	39825.5	42280.5	36152	39062	43890	40398.9	45613	44361	45548	42573	39728.5	42183	43467.5	43906	43422.5	41825.5	43971	41289	41776.5	37485	41402.5	42492	34608	40606.2	43938.5	35388	41532.5	43028.5	37208.5	39062	38135.5	42541	40104.3
121621	41143	41370.5	39826	39891	42394.5	36266	39160	43938.5	40498.7	45759.5	44442.5	45629	42670.5	39858.5	42280.5	43613.5	44019.5	43534.2	41939	44085	41386.5	41922.5	37615.5	41549.5	42621.5	34705.5	40728.1	44101.5	35583.5	41695	43158.5	37371	39208	38281.5	42654.5	40256.7
131621	41191.5	41451.5	39907.5	39940	42524	36347.5	39257	43987.5	40575.8	45856.5	44507.5	45694	42736	39972.5	42378	43743.5	44084.5	43621.6	42036.5	44166	41467.5	42020.5	37713	41646.5	42670.5	34754	40809.3	44182.5	35729.5	41793	43239.5	37501	39306	38347	42719.5	40352.2
141621	41272.5	41516.5	39988.5	39956	42622	36412.5	39290	44020	40634.8	45938	44540	45759	42801	40053.5	42426.5	43825	44166	43688.6	42101.5	44231	41549	42118	37777.5	41760.5	42752	34803	40886.6	44280	35843	41874	43288.5	37599	39403.5	38444	42752	40435.5
151621	41321.5	41598	40037.5	39972.5	42703	36461	39371	44052.5	40689.6	46019	44572.5	45808	42882	40151	42491.5	43890	44198.5	43751.6	42150.5	44296	41614	42166.5	37842.5	41825.5	42801	34835.5	40941.4	44361	35941	41939.5	43353.5	37664	39452	38493	42800.5	40500.6
161621	41338	41663	40086	39972.5	42784.5	36493.5	39420	44036	40724.2	46084	44621.5	45840.5	42914.5	40200	42557	43955	44247.5	43802.5	42183	44329	41663	42232	37891.5	41874	42833	34868	40984.2	44410	36022	41988	43402	37729	39517	38558	42849.5	40559.4
171621	41354	41711.5	40118.5	39972	42866	36493.5	39452	44068.5	40754.5	46133	44637.5	45873	42963.5	40248.5	42605.5	44003.5	44280	43843.1	42232	44345	41695	42297	37940.5	41939	42882	34900.5	41028.9	44459	36119.5	42053	43451	37778	39582	38606.5	42882	40616.4
181621	41370	41744	40151	39972.5	42914.5	36542.5	39485	44084.5	40783	46166	44670	45905.5	43012	40281	42638	44036.5	44328.5	43879.7	42264	44377.5	41728	42329.5	37989	42004	42898.5	34916.5	41063.4	44524	36152.5	42118	43467.5	37827	39647	38671.5	42931	40667.3
191621	41386.5	41776.5	40183.5	40021	42979.5	36558.5	39517	44101	40815.4	46198	44686	45938	43045	40297.5	42670.5	44085	44361	43910.1	42280.5	44393.5	41744	42378	38022	42037	42963.5	34949.5	41096	44540	36201	42150.5	43516	37859	39663.5	38720.5	42931	40697.7
201621	41402.5	41809	40216	40053.5	43028.5	36591	39550	44133.5	40848	46247	44719	45970.5	43045	40329.5	42687	44117.5	44361.5	43934.6	42313	44410	41760.5	42411	38070.5	42069	42980	34933	41118.4	44605	36250	42150.5	43532	37924	39696	38720.5	42963	40730.1
211621	41386.5	41841.5	40232	40069.5	43077	36607	39566	44150	40866.2	46263.5	44735	45986.5	43093.5	40346	42703	44150	44377.5	43956.9	42329	44410	41793	42427	38087	42102	43012.5	34949.5	41138.8	44638	36282.5	42199	43581	37940.5	39728.5	38737	42979.5	40760.8
221621	41386.5	41841.5	40248.5	40037	43110	36607	39598.5	44182.5	40876.4	46279.5	44751.5	46019	43109.5	40346	42719	44182.5	44394	43975.1	42329	44394	41825.5	42443.5	38135.5	42134.5	43028.5	34949.5	41155	44638	36315	42248	43581	37973	39744.5	38769	42996	40783.1
231621	41403	41841.5	40248.5	40021	43158.5	36607	39631	44199	40888.7	46279.5	44767.5	46035.5	43142.5	40362.5	42735.5	44198.5	44410	43991.4	42345.5	44377.5	41842	42475.5	38168	42150.5	43044.5	34949.5	41169.1	44686.5	36347.5	42297	43613.5	37989	39777.5	38769	43012	40811.5
241621	41403	41841.5	40265	40037.5	43207.5	36591	39631	44199	40896.9	46295.5	44767.5	46052	43174.5	40378.5	42735.5	44231.5	44426.5	44007.7	42345.5	44394	41874	42475.5	38184.5	42183	43061	34949.5	41183.4	44703	36347.5	42345.5	43629.5	38022	39777.5	38801.5	43012	40829.8
251621	41419	41841.5	40265	40021	43207	36607.5	39663.5	44198.5	40902.9	46328.5	44767.5	46068	43174.5	40394.5	42752	44247.5	44442.5	44021.9	42362	44410	41907	42475.5	38200.5	42199.5	43077	34949.5	41197.6	44703	36396.5	42362	43646	38054	39809.5	38834.5	43012	40852.2
261621	41435	41841.5	40265	40021	43223.5	36591	39663.5	44182.5	40902.9	46328.5	44767.5	46052	43174.5	40394.5	42752	44263.5	44442.5	44021.9	42361.5	44394	41907	42475.5	38216.5	42215.5	43093.5	34965.5	41203.6	44703	36412.5	42394.5	43662.5	38054	39826	38850.5	43028.5	40866.4
271621	41435	41841.5	40265	40053.5	43239.5	36591	39663.5	44182.5	40908.9	46360.5	44767.5	46052	43191	40427.5	42752	44263.5	44475	44036.1	42362	44394	41939	42508.5	38249.5	42215.5	43223.5	34965.5	41232.2	44735	36445	42378	43662.5	38070.5	39826	38866.5	43028.5	40876.5
281621	41419	41841.5	40265	40070	43256	36558.5	39680	44166	40907	46360.5	44735	46052	43191	40444	42752	44280	44475	44036.2	42362	44361	41923	42508.5	38265.5	42231.5	43207	34965.5	41228	44735.5	36461	42362	43662.5	38087	39826	38883	43028.5	40880.7
291621	41435	41825	40265	40086	43240	36542	39663.5	44150	40900.8	46360.5	44735	46052	43175	40444	42719.5	44296.5	44475	44032.2	42378	44377.5	41907	42508.5	38298	42215.5	43207.5	34933	41228.1	44751.5	36510	42378	43662.5	38070.5	39842	38883	43028.5	40890.8
301621	41435	41825.5	40281	40086	43256	36510	39663.5	44117.5	40896.8	46360.5	44718.5	46035.5	43175	40460	42719	44312.5	44475	44032	42378	44361	41907	42508.5	38330.5	42231.5	43223.5	34933	41234.1	44735.5	36526.5	42362	43678.5	38087	39826	38899	43012	40890.8
311621	41435.5	41809	40265	40102	43256	36493.5	39647.5	44117.5	40890.8	46377	44718.5	46003	43175	40476.5	42686.5	44296.5	44491.5	44028.1	42345.5	44345	41907	42524.5	38314	42215.5	43207.5	34900.5	41219.9	44751.5	36542.5	42345.5	43678.5	38103	39858.5	38899	43028.5	40900.9
321621	41435	41793	40265	40086	43272.5	36477.5	39663.5	44085	40884.7	46377	44686.5	46003	43175	40460	42654	44312.5	44507.5	44021.9	42329.5	44329	41907	42508.5	38346.5	42215.5	43207.5	34900.5	41218	44767.5	36575	42313	43678.5	38103	39875	38915.5	42979.5	40900.9
331621	41435.5	41793	40265	40102.5	43256	36461	39663.5	44052.5	40878.6	46377	44653.5	45986.5	43158.5	40460	42654.5	44328.5	44475	44011.7	42345.5	44328.5	41907	42508.5	38346.5	42215.5	43207.5	34900.5	41219.9	44751.5	36542.5	42313	43678.5	38103	39875	38915.5	42979.5	40894.8
341621	41419	41760	40265	40102.5	43272.5	36461	39647	43987.5	40864.3	46360.5	44653.5	45954.5	43142.5	40460	42622	44328.5	44491	44001.6	42313	44296.5	41890.5	42524.5	38330.5	42199	43207.5	34884.5	41205.8	44767.5	36558.5	42329.5	43678.5	38103	39875	38931.5	42947	40898.8
351621	41419	41744	40248.5	40086	43272	36461	39631	43922.5	40848	46360.5	44605	45954.5	43142.5	40443.5	42605.5	44312.5	44475	43987.4	42313	44280	41890.5	42524.5	38346.5	42199	43191	34868	41201.6	44767.5	36542.5	42313	43646	38119	39875	38948	42931	40892.8
361621	41419	41728	40248.5	40069.5	43288.5	36461	39614.5	43890	40839.9	46360.5	44572.5	45938	43126	40476.5	42573	44312.5	44475	43979.2	42313	44231	41874	42524.5	38330.5	42183	43191	34851.5	41187.3	44767.5	36526	42346	43662	38119	39875	38948	42914.5	40894.8
371621	41419	41711.5	40216	40053.5	43305	36461	39614.5	43857.5	40829.8	46344.5	44556.5	45873	43109.5	40443.5	42540.5	44312.5	44458.5	43954.8	42280.5	44215	41858	42492	38347	42166.5	43175	34851.5	41173.2	44767.5	36526	42329.5	43630	38103	39858.5	38948	42882	40880.6
381621	41403	41663	40216	40037	43304.5	36445	39598.5	43841.5	40813.6	46328.5	44540	45840.5	43109.5	40476.5	42540.5	44312.5	44442.5	43948.8	42280.5	44199	41842	42492	38314	42166.5	43158.5	34835.5	41161	44767.5	36510	42329.5	43613.5	38119	39858.5	38931.5	42866	40874.4
391621	41403	41646.5	40199.5	40021	43304.5	36445	39598.5	43825	40805.4	46328.5	44523.5	45840.5	43077.5	40443.5	42524.5	44296.5	44410	43930.6	42248	44166	41842	42492	38314	42134	43126	34835.5	41144.7	44767.5	36510	42329.5	43629.5	38103	39858.5	38948	42849.5	40874.4
401621	41386.5	41630	40183.5	40004.5	43288.5	36461	39566	43809	40791.1	46295.5	44491.5	45824	43077.5	40427.5	42524.5	44312.5	44410	43920.4	42248	44134	41825.5	42459.5	38330.5	42134	43126	34803	41132.6	44767.5	36510	42329.5	43613.5	38119	39842	38964.5	42817	40870.4
411621	41386.5	41598	40151	39988.5	43288.5	36477.5	39566	43792.5	40781.1	46263	44458.5	45775.5	43061	40411.5	42524.5	44296	44394	43898	42232	44101	41825.5	42459.5	38314	42085.5	43093.5	34787	41112.2	44767.5	36477.5	42313	43597.5	38119	39858.5	38964	42800.5	40862.2
421621	41370.5	41565	40134.5	39972.5	43272.5	36445	39549.5	43776	40760.7	46247	44442.5	45759.5	43028.5	40411.5	42508	44280	44394	43883.9	42232	44101	41809.5	42459.5	38314	42085.5	43093.5	34803	41112.2	44751.5	36477.5	42297	43581	38119	39842	38948	42752	40846
431621	41354	41533	40118.5	39956	43256	36461	39549.5	43792.5	40752.6	46214.5	44410	45743	43012	40378.5	42508	44296	44377.5	43867.4	42215.5	44069	41858	42410.5	38314	42036.5	43061	34770.5	41091.9	44751.5	36477.5	42313.5	43581	38119	39842	38964	42735.5	40848
441621	41337.5	41516.5	40118.5	39939.5	43223.5	36444.5	39533.5	43809	40740.3	46182	44410	45694	42996	40362	42491.5	44264	44377.5	43847.1	42199	44052.5	41842	42394.5	38298	42020.5	43044.5	34770.5	41077.7	44735	36445	42313.5	43581	38119	39842	38964	42719.5	40839.9
451621	41305.5	41500	40086	39923.5	43207	36444.5	39517.5	43825	40726.1	46182	44394	45662	42963.5	40362	42492	44247.5	44361	43833	42183	44036.5	41858	42378.5	38298	42037	43044.5	34770.5	41075.8	44735	36428.5	42313.5	43565	38119	39826	38964.5	42703.5	40831.9
461621	41272.5	41468	40069.5	39891	43191	36428.5	39517.5	43825	40707.9	46133	44377.5	45645.5	42931	40330	42459	44247.5	44329	43806.6	42150.5	44004	41858	42345.5	38281.5	42020.5	43028.5	34754	41055.3	44751.5	36396.5	42329.5	43548.5	38119	39826	38948	42670.5	40823.7
471621	41256.5	41451.5	40053.5	39842.5	43142	36428.5	39501	43825	40687.6	46133	44345	45596.5	42898	40346	42443	44231	44296	43786.1	42150.5	43971.5	41858	42345.5	38265.5	42020.5	43028.5	34754	41049.2	44735	36380	42313.5	43532	38135.5	39826	38948	42670.5	40817.6
481621	41224	41419	40037.5	39809.5	43126	36428.5	39485	43792.5	40665.2	46117	44345	45580.5	42882	40313.5	42426.5	44231	44264	43769.9	42118	43971.5	41841.5	42313.5	38249	42036.5	43012.5	34754	41037.1	44719	36363.5	42313.5	43516	38103	39826	38948	42638.5	40803.4
491621	41208	41403	40053.5	39809.5	43110	36379.5	39501	43760	40653.1	46084.5	44345	45564.5	42865.5	40313.5	42410.5	44231	44231	43755.7	42101.5	43922	41841.5	42297	38217	42053	42996	34754	41022.8	44703	36347.5	42297	43499.5	38103	39809.5	38964.5	42622	40793.2
501621	41191.5	41386.5	40021	39777.5	43109.5	36379.5	39501	43695	40632.7	46068.5	44312.5	45531.5	42849.5	40313.5	42410.5	44199	44215	43737.5	42085.5	43906	41825	42264.5	38200.5	42037	42996	34738	41006.6	44719	36347.5	42297	43467.5	38103	39809.5	38964.5	42622	40791.2
511621	41175	41354	40037.5	39728.5	43093.5	36363.5	39484.5	43630	40608.3	46068	44312.5	45515.5	42865.5	40281	42378	44199	44166	43723.2	42085.5	43873.5	41809	42264.5	38200.5	42020.5	42979.5	34738	40996.4	44719	36331.5	42280.5	43467.5	38103	39809.5	38980.5	42589.5	40785.1
521621	41159	41321.5	39988.5	39712.5	43093.5	36347	39500.5	43532	40581.8	46036	44296	45515.5	42849.5	40264.5	42361.5	44199	44117.5	43704.9	42069	43825	41809	42232	38184	42020.5	42963.5	34722	40978.1	44702.5	36347.5	42280.5	43451	38103	39793.5	38948.5	42573	40774.9
531621	41143	41305	39956	39679.5	43077.5	36315	39517	43467	40557.5	46003	44296	45499.5	42849.5	40248.5	42313	44182.5	44068.5	43682.6	42053	43808.5	41776.5	42232	38152	41988	42963.5	34738	40963.9	44703	36347.5	42280.5	43434.5	38070.5	39777.5	38964.5	42573	40768.9
541621	41159	41289	39940	39647.5	43077.5	36298.5	39533.5	43402	40543.4	46003	44280	45466.5	42866	40248.5	42296.5	44166	44036	43670.3	42037	43776	41760.5	42232	38119	42004.5	42963.5	34721.5	40951.8	44686.5	36331.5	42264	43418.5	38070.5	39777.5	38964.5	42541	40756.8
551621	41143	41272.5	39923.5	39614.5	43077	36315	39549.5	43321	40527	46003	44263.5	45483	42866	40232	42280.5	44150	43987.5	43658.2	42004	43743.5	41744	42199.5	38119	42004	42931	34738	40935.4	44702.5	36331.5	42248	43386	38086.5	39761	38948	42541	40750.6
561621	41143	41240.5	39923.5	39582.5	43045	36298.5	39566	43320.5	40514.9	46003	44231.5	45434	42849.5	40183.5	42248	44150	43971	43633.8	42004	43711	41711.5	42167	38103	41988	42931	34721.5	40917.1	44702.5	36315	42215.5	43386	38070.5	39744.5	38948.5	42508	40736.3
571621	41159	41240.5	39923.5	39549.5	43028.5	36298.5	39565.5	43288	40506.6	46003	44247.5	45418	42833.5	40167	42215.5	44134	43955	43621.7	41988	43695	41679	42150.5	38103	41988	42915	34721.5	40905	44686.5	36315	42183	43369.5	38070.5	39728.5	38932	42492	40722.1
581621	41159	41191.5	39891	39533.5	43012	36282	39565.5	43256	40486.3	46003	44231	45418	42833.5	40167	42199	44101	43922.5	43609.4	41988	43662	41630	42134	38087	42020.5	42915	34721.5	40894.8	44686.5	36315	42118	43353.5	38054.5	39728.5	38932	42492	40710
591621	41159	41159	39891	39501	42980	36282	39582	43272	40478.2	45987	44231	45402	42800.5	40151	42199	44101	43890	43595.2	41988	43630	41614	42102	38103	42020.5	42898.5	34721.5	40884.7	44670.5	36282.5	42069.5	43321	38070.5	39712.5	38915.5	42476	40689.8
601621	41159	41143	39875	39484.5	42963.5	36266	39598.5	43239.5	40466.1	45970.5	44231.5	45385.5	42784.5	40134.5	42150.5	44101	43841	43574.9	41988	43613.5	41581.5	42069	38119.5	42020.5	42865.5	34705.5	40870.4	44654	36266	42036.5	43305	38054.5	39696	38899.5	42459.5	40671.4
611621	41159	41126.5	39875	39452	42963.5	36282.5	39631	43239.5	40466.1	45970.5	44231.5	45353	42768	40118.5	42134	44069	43776.5	43552.6	41971.5	43581	41549	42053	38119.5	42020.5	42865.5	34705.5	40858.2	44654	36233.5	41971.5	43305	38054.5	39663.5	38915.5	42459.5	40657.1
621621	41159	41110	39842	39403.5	42947	36298.5	39647	43223.5	40453.8	45938	44231.5	45369	42735.5	40086	42150.5	44069	43743.5	43540.4	41971.5	43548.5	41516.5	42004	38119.5	42020.5	42849.5	34705.5	40841.9	44621.5	36184.5	41906.5	43288.5	38038	39663.5	38899.5	42443	40630.6
631621	41159	41078	39809.5	39370.5	42915	36298.5	39679.5	43223	40441.6	45954	44198.5	45353	42719	40053.5	42134.5	44069	43711	43524.1	41955.5	43532.5	41451.5	42004	38119	42020.5	42833	34705.5	40827.7	44605	36152	41874	43256	38054.5	39663.5	38916	42443	40620.5
641621	41143	41078	39777.5	39354.5	42915	36282	39712	43207	40433.6	45938	44198.5	45320.5	42687	40037	42118	44052.5	43678.5	43503.8	41939.5	43516	41435.5	41987.5	38119	42020.5	42817	34689.5	40815.6	44605	36103.5	41858	43256	38054.5	39631	38916	42443	40608.4
651621	41143	41061.5	39777.5	39306	42882	36249.5	39744.5	43207	40421.4	45921.5	44182.5	45304.5	42687	40021	42085.5	44036	43678.5	43489.6	41923	43499.5	41419	41939	38119	42004.5	42817	34689.5	40801.3	44573	36071	41825.5	43240	38038	39631	38899.5	42411	40586.1
661621	41126.5	41061.5	39777.5	39257	42865.5	36233.5	39744.5	43207	40409.1	45905.5	44182.5	45288	42654.5	39988.5	42069	44036	43662.5	43473.3	41906.5	43483.5	41386.5	41939	38135.5	42004.5	42784.5	34689.5	40791.2	44573	36038.5	41793	43223.5	38021.5	39631	38883	42411	40571.8
671621	41110.5	41045	39745	39208.5	42882	36233.5	39761	43223.5	40401.1	45889.5	44150	45271.5	42654	39972.5	42069	44020	43646	43459.1	41906.5	43483.5	41386.5	41874	38119	42004.5	42735.5	34689.5	40774.9	44556.5	36022.5	41776.5	43207	38021.5	39598.5	38851	42394.5	40553.5
681621	41110	41029	39728.5	39159.5	42866	36217.5	39761	43223.5	40386.9	45873	44150	45271.5	42622	39972.5	42069	44004	43646	43451	41906.5	43451	41386.5	41858	38119	42004.5	42719.5	34673	40764.8	44540	36006	41727.5	43207	38021.5	39598.5	38834.5	42378	40539.1
691621	41077.5	41029	39679.5	39110.5	42849.5	36250	39728.5	43223	40368.4	45873	44133.5	45239	42589.5	39956	42053	43987.5	43613.5	43430.6	41890.5	43418.5	41370.5	41825	38103	41988	42735.5	34673	40750.5	44524	35973.5	41711.5	43191	38005.5	39566	38818	42378	40520.9
701621	41061.5	41029	39663.5	39045.5	42817	36266	39745	43255.5	40360.4	45856.5	44133.5	45223	42573	39956	42053	43987.5	43613.5	43424.5	41858	43402	41370.5	41776.5	38086.5	41988	42719.5	34673	40734.2	44508	35924.5	41679	43174.5	37989	39566	38802	42362	40500.6
711621	41061.5	41013	39615	38997	42817	36282.5	39745	43256	40348.4	45840.5	44133.5	45206.5	42540.5	39939.5	42053	43971	43613.5	43412.2	41841.5	43386	41354	41760	38086.5	41955.5	42687	34657	40715.9	44491.5	35892	41646.5	43158	37989	39533.5	38769	42346	40478.2
721621	41077.5	41013	39598.5	38964.5	42801	36282.5	39745	43288	40346.2	45808	44101.5	45206.5	42508	39939.5	42053	43971	43630	43402.2	41841.5	43337.5	41354	41728	38070.5	41955.5	42671	34657	40701.9	44491.5	35875.5	41581.5	43126	37973	39533.5	38769	42329.5	40459.9
731621	41045	41013	39566	38932	42784.5	36249.5	39744.5	43272	40325.8	45791.5	44085	45190.5	42475.5	39907.5	42037	43938.5	43613.5	43379.9	41825.5	43321	41338	41695	38038	41939	42654.5	34640.5	40681.4	44459	35843.5	41533	43093	37957	39517.5	38737	42329.5	40433.7
741621	41028.5	40980	39550	38883	42768.5	36233.5	39744.5	43272	40307.5	45759.5	44085	45157.5	42491.5	39907.5	42020.5	43955	43613.5	43373.8	41809.5	43288.5	41338	41679	38005.5	41907	42622	34640.5	40661.2	44475.5	35827	41500	43093	37957	39517.5	38737	42297	40425.5
751621	41045	40980	39533.5	38850.5	42752	36217.5	39761	43288	40303.4	45743	44085	45141.5	42459.5	39891	42037	43938.5	43613.5	43363.6	41793	43256	41305	41646.5	38005.5	41907	42654.5	34624.5	40649	44442.5	35810.5	41419	43093	37957	39484.5	38704	42281	40398.9
761621	41012.5	40980	39549.5	38834	42752	36233.5	39777	43239.5	40297.2	45710.5	44069	45125.5	42443	39858.5	41988	43922.5	43565	43335.2	41776.5	43223.5	41289	41614	37972.5	41890.5	42622	34624.5	40626.6	44442.5	35811	41370.5	43061	37940.5	39484.5	38688	42297	40386.9
771621	41012.5	40980	39550	38802	42735.5	36233.5	39777	43223	40289.2	45694.5	44085	45141.5	42410.5	39875	42004	43906.5	43565	43335.2	41744.5	43191	41289	41597.5	37940	41890.5	42638.5	34624.5	40614.4	44410.5	35811	41289	43061	37924	39484.5	38688	42281	40368.6
781621	40996.5	40964	39533.5	38769.5	42735.5	36233.5	39793.5	43223	40281.1	45661.5	44085	45109	42378	39891	41988	43906.5	43548.5	43320.9	41711.5	43158.5	41240	41581.5	37924	41858	42622	34640.5	40592	44410.5	35794.5	41256.5	43028	37908	39484.5	38671.5	42248	40350.2
791621	40980	40964	39533.5	38769.5	42735.5	36233.5	39793.5	43191	40275.1	45645	44069	45093	42362	39874.5	41972	43890	43499.5	43300.6	41711.5	43109.5	41240	41565.5	37891.5	41858	42589.5	34624.5	40573.8	44377.5	35778	41224	43028	37908	39452	38639.5	42248	40331.9
801621	40963.5	40948	39517	38785.5	42735.5	36201	39777	43174.5	40262.8	45645	44069	45076.5	42329.5	39874.5	41972	43890	43467	43290.4	41695.5	43093.5	41224	41533	37843	41841.5	42573	34608	40551.4	44377.5	35778	41191.5	43012	37892	39419.5	38639.5	42232	40317.8
811621	40947.5	40915	39517.5	38785.5	42719.5	36184.5	39793	43174.5	40254.6	45629	44085	45060	42329.5	39858.5	41955.5	43873.5	43418.5	43276.2	41663	43077	41208	41500	37810.5	41841.5	42557	34624.5	40535.2	44361.5	35762	41158.5	42996	37892	39419.5	38623	42231.5	40305.5
821621	40915	40899	39501	38769	42719.5	36184.5	39793	43142	40240.4	45596.5	44068.5	45028	42296.5	39842.5	41955.5	43873.5	43353.5	43251.8	41614.5	43044.5	41191.5	41468	37778	41825.5	42541	34608	40508.9	44329	35745.5	41142.5	42979.5	37875.5	39403	38590.5	42215.5	40285.1
831621	40915	40883	39501	38736.5	42687	36201	39809.5	43093	40228.2	45596.5	44052.5	45028	42313	39842.5	41939	43873.5	43321	43245.8	41614.5	43060.5	41191.5	41451.5	37729	41809	42508.5	34608	40496.6	44329	35762	41110	42963.5	37859.5	39387	38606.5	42215.5	40279.1
841621	40882.5	40883	39484.5	38704.5	42671	36168.5	39793.5	43077	40208.1	45580	44052.5	45028	42297	39809.5	41939	43873.5	43288.5	43233.5	41581.5	43028.5	41175.5	41419	37680	41809	42492	34608	40474.2	44296.5	35746	41110	42963.5	37859.5	39371	38606.5	42199.5	40269.1
851621	40850	40882.5	39468.5	38671.5	42703.5	36152.5	39793.5	43061	40197.9	45564	44036	44995.5	42297	39826	41923	43841.5	43256	43217.4	41549.5	43012	41159	41386.5	37647.5	41809	42492	34608	40457.9	44280	35746	41142.5	42947	37843	39371	38574.5	42183	40260.9
861621	40834	40883	39468.5	38655.5	42719.5	36152.5	39777	43028	40189.8	45580.5	44052.5	44962.5	42297	39777.5	41890.5	43841.5	43256	43207.2	41533	42996	41126.5	41354	37647.5	41793	42459	34608	40439.6	44263.5	35729.5	41126.5	42947	37843	39354.5	38574.5	42166.5	40250.6
871621	40801.5	40883	39452.5	38623	42752	36152.5	39760.5	42996	40177.6	45580.5	44036.5	44946.5	42280.5	39761	41874	43825	43240	43193	41517	42963	41110	41321.5	37615	41776.5	42459	34608	40421.2	44247	35729.5	41126	42914.5	37826.5	39338	38574	42150.5	40238.2
881621	40768.5	40883	39452	38574	42768.5	36136	39777	42979.5	40167.3	45564	44003.5	44914	42280.5	39744.5	41842	43808.5	43256	43176.6	41484	42947	41094	41289	37566.5	41760	42443	34592	40396.9	44231	35729.5	41093.5	42898.5	37826.5	39322	38558	42134.5	40224.2
891621	40768.5	40883	39420	38590.5	42768	36136	39777	42963	40163.2	45564	44020	44914	42248	39728.5	41842	43808.5	43272.5	43174.7	41484	42947	41078	41240	37550.5	41744	42427	34592	40382.8	44215	35746	41045	42882	37794.5	39306	38558	42118	40208.1
901621	40768.5	40883	39387.5	38574.5	42752	36136	39744.5	42947	40149.1	45531.5	44003.5	44865	42248	39728.5	41809	43792.5	43256	43154.2	41468	42898.5	41078	41240	37518	41728	42410.5	34575.5	40364.6	44215	35729.5	41029	42882	37794.5	39306	38542	42085.5	40197.9
911621	40817.5	40866.5	39355	38574	42703	36136	39728.5	42931	40138.9	45531.5	43987.5	44832.5	42248	39728.5	41793	43776	43255.5	43144.1	41451.5	42866	41045	41208	37452.5	41744	42394	34575.5	40342.1	44198.5	35729.5	40996.5	42882	37810.5	39306	38525.5	42069.5	40189.8
921621	40833.5	40866.5	39306	38541.5	42670.5	36120	39712	42947	40124.6	45515	43987.5	44800	42264.5	39712.5	41760.5	43776	43255.5	43133.9	41419	42849.5	41045	41191.5	37371.5	41711.5	42394	34575.5	40319.7	44182	35729.5	40963.5	42849.5	37778	39257	38509	42053	40165.2
931621	40850	40850.5	39273.5	38542	42606	36120	39712	42947	40112.6	45515	43987.5	44784	42248	39696	41760.5	43776	43256	43127.9	41435	42801	41029	41175	37225.5	41679	42362	34559	40283.2	44166	35729.5	40931	42833.5	37761.5	39257	38509	42053	40155.1
941621	40850	40834	39224.5	38542	42540.5	36120	39679.5	42931	40090.2	45483	43971.5	44751	42248	39696	41760.5	43776	43239.5	43115.7	41419	42801	40996.5	41143	37095	41679	42362	34559	40256.8	44150	35713	40931	42833	37745	39257	38477	42020.5	40140.8
951621	40785	40801.5	39208.5	38525.5	42508	36103.5	39679.5	42931	40067.8	45483	43971.5	44735	42248	39679.5	41728	43727.5	43239.5	43101.5	41386.5	42768.5	40980.5	41126.5	36900	41663	42345.5	34559	40216.2	44150	35729.5	40899	42817	37745	39224.5	38460.5	42004.5	40128.8
961621	40736	40785.5	39176	38493	42508	36087	39630.5	42898	40039.2	45466.5	43955	44718.5	42264.5	39647.5	41728	43727.5	43207	43089.3	41403	42752	40947.5	41110	36689	41646.5	42345.5	34559	40181.6	44150	35713	40882.5	42801	37745	39241	38444	41988	40120.6
971621	40736	40785.5	39160	38493	42491.5	36071	39614.5	42882	40029.2	45434	43938.5	44670	42264.5	39663.5	41695.5	43711	43190.5	43070.9	41386.5	42736	40947.5	41094	36428.5	41646.5	42345.5	34527	40138.9	44133.5	35729.5	40866.5	42768	37729	39208	38444	41988	40108.3
981621	40703.5	40785.5	39143.5	38444	42491.5	36038.5	39614.5	42866	40010.9	45434	43938.5	44654	42248	39631	41679	43711	43158.5	43056.8	41370	42719.5	40915.5	41078	36087	41630.5	42329.5	34527	40082.1	44117	35729.5	40833.5	42768	37713	39208	38412	41955.5	40092.1
991621	40671.5	40785.5	39094.5	38428	42475.5	36038.5	39598.5	42833.5	39990.7	45417.5	43906.5	44621.5	42232	39615	41663	43711	43174.5	43042.6	41354	42687	40899	41045	35762	41597.5	42345.5	34527	40027.1	44117	35713.5	40833.5	42752	37713	39192	38412	41939	40084
1001621	40622.5	40769	39078	38363	42459.5	36038.5	39598.5	42784.5	39964.2	45401.5	43890	44588.5	42215.5	39598.5	41647	43678.5	43158	43022.2	41321.5	42654.5	40883	41029	35551	41597.5	42329	34527	39986.6	44101	35697	40801	42736	37696.5	39176	38379	41906.5	40061.6
1011621	40573.5	40769	39029.5	38347	42443	36006	39582	42752	39937.8	45385	43857.5	44540	42215.5	39582	41597.5	43678.5	43158	43001.8	41321.5	42638.5	40883	41029	35307	41581.5	42297	34494.5	39944	44068.5	35680.5	40785	42719.5	37680	39176	38363	41906.5	40047.4
1021621	40557.5	40753	38964.5	38298	42410.5	36006	39582	42670.5	39905.2	45385	43841	44524	42183	39549.5	41581.5	43662.5	43142	42983.6	41305	42622	40866.5	41012.5	35225.5	41565	42296.5	34510.5	39925.4	44052.5	35648.5	40785	42703.5	37680	39159.5	38346.5	41874	40031.2
1031621	40541	40736.5	38931.5	38281.5	42394	35973.5	39582	42606	39880.8	45385	43824.5	44475	42183	39549.5	41565.5	43646	43109.5	42967.2	41273	42589.5	40833.5	40996.5	35063	41549	42280.5	34478	39882.9	44052.5	35648.5	40785	42670.5	37648	39143	38330.5	41841.5	40014.9
1041621	40509	40704	38883	38233	42362	35973.5	39565.5	42557	39848.4	45369	43808.5	44475	42167	39533.5	41516.5	43613.5	43093.5	42947.1	41256.5	42557	40833.5	40964	34884.5	41549	42280.5	34461.5	39848.3	44052.5	35599.5	40801.5	42638.5	37648	39127	38330.5	41809	40000.8
1051621	40525	40704	38883	38200.5	42329	35957	39549.5	42475.5	39827.9	45369	43776	44442.5	42150.5	39517	41500.5	43613.5	43044.5	42926.7	41256.5	42557	40833.5	40964	34705.5	41532.5	42280.5	34445.5	39821.9	44036	35583.5	40817.5	42622	37648	39111	38314.5	41809	39992.7
1061621	40492.5	40671.5	38834.5	38151.5	42297	35957	39517	42394.5	39789.4	45352.5	43760	44442.5	42118	39485	41484	43597	43012	42906.4	41223.5	42541	40785	40931.5	34559	41532.5	42313	34429	39789.3	44003.5	35551	40834	42589.5	37615	39111	38281.5	41776.5	39970.2
1071621	40476	40655.5	38785.5	38135.5	42280.5	35957	39500.5	42329	39764.9	45336.5	43727	44426	42101.5	39468.5	41451.5	43581	42963	42881.9	41207.5	42524.5	40769	40915	34510.5	41500.5	42329	34397	39769.1	44003.5	35534.5	40834	42573	37599	39078	38298	41760.5	39960.1
1081621	40460	40622.5	38801.5	38103	42296.5	35957	39484.5	42264.5	39748.7	45320.5	43711	44410	42069.5	39436	41451.5	43565	42930.5	42861.8	41191.5	42508	40736	40883	34543	41484	42329.5	34380.5	39756.9	44003.5	35518	40834	42556.5	37599	39078	38265.5	41727.5	39947.8
1091621	40427.5	40590	38802	38087	42280.5	35957	39484.5	42232	39732.6	45304	43678.5	44394	42085.5	39403.5	41435	43565	42865.5	42841.4	41175	42492	40720	40866.5	34575.5	41467.5	42313	34364	39746.7	44003.5	35485.5	40834	42524.5	37566.5	39062	38265.5	41727.5	39933.6
1101621	40427.5	40574	38785.5	38054	42280.5	35925	39452	42199	39712.2	45287.5	43646	44394	42053	39355	41403	43548.5	42800.5	42810.9	41159	42492	40704	40834	34543	41451.5	42297	34348	39728.6	43987	35469.5	40834	42491.5	37566.5	39046	38265.5	41695.5	39919.4
1111621	40395	40557.5	38785.5	38037.5	42280.5	35925	39419.5	42183	39697.9	45255.5	43629.5	44361	42020.5	39322.5	41403	43532	42752	42784.5	41158.5	42508.5	40687.5	40801.5	34510.5	41451.5	42297	34331.5	39718.3	43971	35469.5	40817.5	42475.5	37566.5	39013	38249	41679	39905.1
1121621	40362.5	40524.5	38785.5	37989	42264	35908.5	39403.5	42199.5	39679.6	45239	43597.5	44345	42004	39289.5	41370	43516	42735.5	42762.1	41126.5	42524.5	40655	40801.5	34494.5	41435	42280.5	34299.5	39702.1	43971	35421	40801.5	42443	37534	39013.5	38233	41630.5	39880.9
1131621	40330	40492.5	38785.5	37956.5	42264	35892	39387	42199	39663.3	45206.5	43597.5	44329	42004	39257.5	41354	43500	42703.5	42744	41093.5	42508	40622.5	40769	34478	41435.5	42248	34283	39679.7	43938.5	35421	40785	42426.5	37534	38997	38233	41614	39868.6
1141621	40330	40459.5	38769	37940	42232	35876	39371	42199.5	39647.1	45223	43548.5	44296	41955.5	39241	41354	43467	42687	42721.5	41093.5	42524.5	40622.5	40753	34445.5	41419	42231.5	34266.5	39669.5	43922	35388	40769	42426.5	37534	38981	38233	41598	39856.4
1151621	40297.5	40443.5	38785.5	37908	42232	35876	39338	42183	39632.9	45190	43532	44280	41939.5	39224.5	41321.5	43483.5	42687	42707.2	41061.5	42508.5	40590	40736.5	34413	41386.5	42199	34218	39639.1	43922	35372	40752.5	42394.5	37534	38981	38216.5	41565.5	39842.2
1161621	40265	40411	38801.5	37891.5	42215.5	35859.5	39338	42199	39622.6	45190	43483.5	44247.5	41906.5	39225	41289	43451	42670.5	42682.9	41028.5	42492	40574	40704	34380.5	41386.5	42167	34218	39618.8	43890	35339.5	40720	42378	37534	38981	38233	41549	39828.1
1171621	40249	40378.5	38785.5	37875	42199.5	35843.5	39306	42183	39602.5	45174	43467	44215	41890.5	39208.5	41272.5	43451	42654.5	42666.6	41028.5	42475.5	40541	40688	34380.5	41370.5	42150.5	34201.5	39604.5	43873.5	35323.5	40704	42361.5	37517.5	38932	38184.5	41516.5	39801.6
1181621	40232.5	40346	38769	37843	42166.5	35827	39289.5	42166.5	39580	45157.5	43434.5	44198.5	41842	39224.5	41240.5	43418.5	42638	42644.2	40980	42443	40525	40655	34364.5	41337.5	42134	34169	39576	43857.5	35339.5	40671	42345.5	37501.5	38932	38184.5	41500	39791.4
1191621	40216	40313.5	38753	37826.5	42118	35811	39257	42166.5	39557.7	45158	43386	44182.5	41825.5	39224.5	41207.5	43418.5	42606	42626.1	40947.5	42410.5	40525	40639	34331.5	41321.5	42102	34136.5	39551.7	43841	35323.5	40655	42345.5	37469	38916	38168	41484	39775.2
1201621	40183.5	40281	38736.5	37794	42085.5	35795	39240.5	42150.5	39533.3	45141.5	43337	44166	41793	39224.5	41175.5	43386	42540.5	42595.5	40931	42378	40492.5	40606.5	34283	41321.5	42085.5	34104	39525.2	43841	35339.5	40639	42329	37469	38899.5	38168	41467.5	39769.1
1211621	40167	40248.5	38704.5	37761.5	42069.5	35778.5	39208.5	42134	39509	45125	43305	44134	41744.5	39224.5	41159	43369.5	42508	42571.2	40899	42361.5	40460	40573.5	34250.5	41321.5	42069	34055.5	39498.8	43808.5	35339.5	40606	42297	37436.5	38883	38152	41435.5	39744.8
1221621	40135	40216	38671.5	37713	42036.5	35746	39192	42134.5	39480.6	45109	43256	44117.5	41712	39224.5	41126.5	43353.5	42508	42550.9	40899	42313	40443.5	40557.5	34234	41289	42037	34055.5	39478.6	43808.5	35339.5	40606	42297	37436.5	38867	38135.5	41419	39738.6
1231621	40118.5	40183.5	38671.5	37680	42004	35730	39159.5	42118	39458.1	45092.5	43240	44085	41712	39192	41094	43337.5	42476	42528.6	40866	42280.5	40427.5	40541	34234	41256.5	42020.5	34022.5	39456.1	43776	35339.5	40622.5	42280.5	37404	38851	38135.5	41386.5	39724.4
1241621	40102.5	40151	38655.5	37648	41988	35730	39127	42069	39433.9	45076.5	43174.5	44052.5	41646.5	39192	41077.5	43304.5	42426.5	42493.8	40866	42231.5	40395	40492.5	34234	41256.5	42004	34022.5	39437.8	43776	35323	40606	42248	37371	38834.5	38135.5	41354	39706
1251621	40118.5	40118.5	38672	37615	41939.5	35713.5	39094.5	42037	39413.6	45060.5	43126	44020	41614	39143	41061.5	43304.5	42362	42461.4	40850	42183	40395	40476	34202	41240	42004	34006.5	39419.6	43743.5	35307	40590	42231.5	37355	38818.5	38119	41321.5	39685.8
1261621	40102	40102.5	38688	37583	41923	35697.5	39078	42004	39397.2	45027.5	43077	43987.5	41565.5	39127	41028.5	43272.5	42280.5	42420.8	40817.5	42134	40346.5	40459.5	34185.5	41240	41988	34006.5	39397.2	43711	35291	40557.5	42215.5	37338.5	38802	38119	41272.5	39663.4
1271621	40102.5	40086	38704	37550	41890.5	35664.5	39078	41955.5	39378.9	45011.5	43028.5	43955	41549	39110.5	40980	43272.5	42215.5	42390.3	40801.5	42053	40330	40443.5	34185.5	41240	41955.5	34006.5	39376.9	43711	35274.5	40541.5	42199	37339	38769.5	38103	41240.5	39647.2
1281621	40070	40069.5	38753	37501.5	41874.5	35664.5	39062	41874	39358.6	44979	43012	43922.5	41516.5	39094.5	40947.5	43256	42183	42363.9	40785	42020.5	40297	40427	34169	41207.5	41939	33990	39354.4	43678.5	35242	40509	42167	37338.5	38786	38086.5	41207.5	39626.9
1291621	40037	40053.5	38785.5	37501.5	41858	35648.5	39029.5	41842	39344.4	44930	42963	43890	41467.5	39078.5	40931.5	43223.5	42150.5	42329.3	40752.5	41972	40281	40395	34153	41191.5	41907	34022.5	39334.3	43678.5	35242	40492.5	42134.5	37322.5	38753	38086.5	41191.5	39612.6
1301621	40021	40021	38834.5	37452.5	41841.5	35632.5	39029.5	41777	39326.2	44898	42930.5	43857.5	41451.5	39062	40899	43207	42085.5	42298.9	40736	41923	40248.5	40378.5	34153	41191.5	41890.5	34022.5	39317.9	43646	35226	40476.5	42118	37290	38737	38070.5	41159	39590.4
1311621	39972.5	40004.5	38834	37420.5	41825.5	35616	39013.5	41744	39303.8	44881.5	42914.5	43808.5	41419	39029.5	40866.5	43190.5	42036.5	42268.3	40736	41858	40199.5	40329.5	34136.5	41159	41858	34039	39289.4	43629.5	35226	40444	42101.5	37290	38704.5	38070.5	41126.5	39574.1
1321621	39956	39988.5	38834	37387.5	41825.5	35600	38997	41728	39289.6	44832.5	42882	43776.5	41402.5	39029.5	40834	43174.5	41988	42239.9	40687.5	41809.5	40199.5	40329.5	34136.5	41159	41842	34039	39275.3	43597.5	35209.5	40395	42085.5	37273.5	38688.5	38054	41110	39551.7
1331621	39923.5	39972.5	38802	37355.5	41793	35583.5	38981	41679	39261.2	44816.5	42817	43743.5	41370.5	38997	40817.5	43142	41939	42205.4	40671	41760.5	40167	40297.5	34153	41159	41809	34055.5	39259.1	43564.5	35209.5	40362.5	42053	37257.5	38688.5	38070.5	41061.5	39533.4
1341621	39907	39956	38769.5	37322.5	41777	35583.5	38964.5	41646.5	39240.8	44800.5	42800.5	43711.5	41337.5	38964.5	40801	43109.5	41890.5	42176.9	40655	41711.5	40134.5	40281	34169	41126.5	41777	34087.5	39242.8	43564.5	35177	40330	42037	37274	38655.5	38054.5	41061.5	39519.2
1351621	39891	39956	38720.5	37290.5	41760.5	35567	38948.5	41630	39220.5	44784	42752	43695	41337.5	38948.5	40769	43109.5	41858	42156.7	40655	41679	40086	40248.5	34169	41110.5	41760.5	34087.5	39224.5	43532.5	35177	40297.5	42020.5	37257.5	38672	38054.5	41012.5	39503
1361621	39858.5	39939.5	38671.5	37258	41744	35550.5	38932	41581.5	39191.9	44751.5	42719.5	43662	41321.5	38915.5	40736.5	43093	41809	42126.1	40606.5	41662.5	40070	40232	34185.5	41094	41711.5	34071.5	39204.2	43516	35160.5	40265	41988	37241	38639.5	38054.5	40980.5	39480.6
1371621	39842	39923.5	38607	37209	41712	35550.5	38883	41549	39159.5	44735	42671	43630	41305	38883.5	40703.5	43093	41777	42099.8	40557.5	41630.5	40053.5	40232	34136.5	41094	41679	33990	39171.6	43499.5	35177	40249	41972	37225	38623	38021.5	40947.5	39464.3
1381621	39826	39907	38606.5	37193	41712	35534.5	38883	41549	39151.4	44718.5	42638	43597	41273	38867	40687.5	43044.5	41776.5	42075.2	40557.5	41598	40037.5	40216	34153	41061.5	41630.5	33941.5	39149.4	43467.5	35144.5	40232.5	41939	37209	38606.5	38021.5	40931.5	39444
1391621	39793.5	39875	38590.5	37144	41663	35518	38851	41533	39121	44702.5	42573	43565	41240	38834	40655	43044.5	41760.5	42046.8	40541.5	41549	40004.5	40216	34104	41061.5	41581.5	33925	39122.9	43467.5	35161	40200	41923	37225	38606.5	37989	40882.5	39431.8
1401621	39777	39858.5	38558	37111.5	41646.5	35502	38818	41516.5	39098.5	44686	42524	43548.5	41256.5	38818	40606.5	43028.5	41777	42030.6	40492.5	41532.5	39972.5	40183.5	34088	41061.5	41532.5	33925.5	39098.6	43434.5	35128	40167.5	41890.5	37209	38590.5	37973	40850.5	39405.4
1411621	39745	39842	38558	37062.5	41614	35502	38786	41500.5	39076.2	44670	42475.5	43516	41224	38785.5	40573.5	42995.5	41776.5	42002.1	40492.5	41516.5	39956	40183.5	34055	41045	41484	33925.5	39082.2	43418.5	35128	40151	41858	37176	38574.5	37956.5	40817.5	39385
1421621	39728.5	39826	38525.5	37030	41581.5	35485.5	38753	41467.5	39049.7	44654	42426.5	43500	41207.5	38785.5	40525	42979.5	41825.5	41987.9	40444	41468	39923.5	40167.5	34006.5	41029	41451.5	33893	39047.9	43386	35112	40118.5	41841.5	37176	38558	37940	40785.5	39364.7
1431621	39712.5	39793.5	38493	36981.5	41533	35485.5	38704.5	41419	39015.3	44637.5	42378	43451	41207.5	38769.5	40492.5	42963.5	41825.5	41965.6	40411	41435	39891	40134.5	33892.5	41029	41419	33893	39013.1	43353.5	35112	40086	41825.5	37160	38541.5	37940	40736.5	39344.4
1441621	39663.5	39793.5	38477	36948.5	41500	35453.5	38655.5	41386.5	38984.8	44605	42329	43418.5	41175.5	38753	40476	42914.5	41874	41943.2	40379	41403	39858.5	40134.5	33746.5	41012.5	41370.5	33876.5	38972.6	43337	35079.5	40070	41793	37144	38509.5	37924	40720.5	39322.2
1451621	39647.5	39777	38477	36867.5	41500	35437	38607	41337.5	38956.3	44572.5	42297	43353.5	41175.5	38737	40444	42914.5	41890.5	41923.1	40362.5	41354	39826	40102.5	33681.5	40996.5	41338	33974	38954.4	43321	35079.5	40037	41776.5	37144	38476.5	37924	40688	39305.8
1461621	39614.5	39745	38444	36802.5	41484	35404.5	38558	41256.5	38913.6	44556.5	42280.5	43321	41159	38704.5	40411	42898.5	41923	41906.8	40330	41289	39810	40069.5	33584	40996.5	41305	34006.5	38923.8	43305	35079.5	40021	41744	37111	38476.5	37908	40639	39285.5
1471621	39582.5	39712	38444	36721	41468	35404.5	38493	41240	38883.1	44540	42248	43191	41126.5	38688	40379	42882	41923	41872.2	40297.5	41240.5	39793.5	40053.5	33502.5	40964	41289	33990	38891.3	43288.5	35047	40004.5	41728	37127.5	38460.5	37907.5	40623	39273.3
1481621	39517	39696	38395.5	36607.5	41451.5	35372	38477	41191.5	38838.5	44523.5	42199.5	43109.5	41094	38655.5	40330	42865.5	41939	41839.6	40281.5	41191.5	39777	40037.5	33437.5	40964	41256.5	33990	38866.9	43272	35047	39972.5	41695.5	37127.5	38444.5	37891.5	40590	39255.1
1491621	39468.5	39680	38395.5	36558.5	41435.5	35356	38444.5	41159	38812.2	44507.5	42166.5	42996	41078	38655.5	40297.5	42849.5	41923	41809.2	40281.5	41143	39745	40004.5	33324	40964	41224	33974	38832.5	43272	35047	39956	41662.5	37127.5	38428	37875.5	40557	39240.7
1501621	39436	39663.5	38379	36510	41419	35356	38428.5	41126.5	38789.8	44507.5	42134.5	42882	41045	38590.5	40265	42817	41906.5	41768.5	40248.5	41094	39728.5	39956	33210	40931.5	41159	33974	38787.7	43240	35031	39923.5	41646.5	37111	38395.5	37859	40525	39216.4
1511621	39403.5	39663.5	38363	36477	41386.5	35356	38379.5	41110	38767.4	44475	42101.5	42784.5	41029	38574	40232.5	42800.5	41890.5	41735.9	40216.5	41061.5	39696	39940	33112.5	40915	41142.5	33957.5	38755.2	43240	35014.5	39907	41598	37111	38395.5	37842.5	40492	39200.1
1521621	39371	39631	38347	36445	41386.5	35339.5	38363	41078	38745.1	44459	42085.5	42703	40996.5	38542	40183.5	42784.5	41874.5	41703.6	40200	41045.5	39663.5	39923.5	33064	40915	41077.5	33957.5	38730.8	43207	34998	39875	41581.5	37095	38363	37826.5	40460	39175.8
1531621	39354.5	39631	38314	36396	41370.5	35323	38330.5	41045.5	38720.6	44459	42053	42621.5	40963.5	38525.5	40151	42768.5	41874	41677	40183.5	41029	39631	39858.5	33047.5	40915	41061.5	33974	38712.5	43191	34982	39842.5	41565.5	37079	38330.5	37810	40427.5	39153.5
1541621	39322	39614.5	38314	36363.5	41321.5	35307	38298	41029	38696.2	44442.5	42004	42589	40931.5	38493	40119	42752	41874	41650.6	40183.5	41013	39614.5	39842	33031.5	40915	41013	33957.5	38696.2	43175	34949.5	39809.5	41532.5	37079	38330.5	37794	40394.5	39133.1
1551621	39306	39582.5	38314.5	36347	41305	35307	38265.5	41013	38680.1	44426	42004	42524	40915	38460.5	40070	42735.5	41858	41624.1	40135	40996.5	39582.5	39810	33015	40915	40996.5	33957.5	38676	43158.5	34949.5	39793.5	41500.5	37079	38330.5	37778	40362.5	39119
1561621	39273	39566	38314	36315	41289	35307	38233	40980	38659.6	44410	41972	42475.5	40866.5	38460.5	40021	42703.5	41809.5	41589.8	40135	40996.5	39533.5	39793.5	32966	40883	40947.5	33974	38653.6	43158.5	34917	39761	41484	37079	38298	37761.5	40313.5	39096.6
1571621	39257	39533.5	38363	36282	41240.5	35290.5	38200.5	40964	38641.4	44410	41939	42459	40833.5	38412	39988.5	42687	41777	41563.2	40118.5	40963.5	39501	39777	32901	40899	40915	33957.5	38629.1	43126	34900.5	39728.5	41484	37079	38298	37729	40297.5	39080.3
1581621	39241	39533.5	38379	36250	41224	35290.5	38167.5	40931.5	38627.1	44393.5	41923	42410.5	40801.5	38412	39956	42687	41744	41540.9	40102.5	40931.5	39436	39761	32852	40866.5	40883	33925.5	38594.8	43110	34900.5	39696	41451.5	37079	38282	37729	40232.5	39060.1
1591621	39208.5	39484.5	38411.5	36233.5	41224	35274	38151.5	40882.5	38608.8	44361.5	41890.5	42378	40785	38379	39907	42654.5	41695.5	41506.4	40070	40899	39387	39761	32836	40866.5	40834	33909	38570.3	43093.5	34868	39663	41419	37079	38265.5	37712.5	40199.5	39037.5
1601621	39159.5	39484.5	38444.5	36201	41191.5	35258	38119	40866.5	38590.6	44345	41890.5	42345.5	40768.5	38346.5	39858.5	42638.5	41679	41484	40086.5	40834	39354.5	39712	32836	40850.5	40817.5	33909	38550	43077	34900.5	39647	41386.5	37046	38233	37680.5	40151	39015.2
1611621	39111	39452.5	38444.5	36168.5	41159	35225.5	38086.5	40834	38560.2	44312.5	41858	42296.5	40720	38314.5	39858.5	42622	41630.5	41451.6	40053.5	40785	39306	39696	32820	40850.5	40768.5	33893	38521.6	43077	34884	39614.5	41386.5	37062.5	38233	37680.5	40134.5	39009.1
1621621	39078	39436	38347	36152.5	41143	35209	38086.5	40818	38533.8	44296.5	41825.5	42264.5	40703.5	38298	39809.5	42605.5	41614	41427.1	40037.5	40736.5	39273.5	39679.5	32836	40834	40720	33876.5	38499.2	43045	34868	39582	41338	37046	38200.5	37664	40086	38978.7
1631621	39094.5	39403.5	38086.5	36119.5	41126.5	35209	38070.5	40785.5	38486.9	44280	41809	42248	40671.5	38265.5	39777.5	42589.5	41565	41400.8	40021	40671.5	39241	39647.5	32836	40817.5	40671	33893	38474.8	43045	34868	39549.5	41321.5	37062.5	38200.5	37664	40037.5	38968.6
1641621	39078.5	39403.5	37892	36103.5	41094	35193	38054	40752.5	38446.4	44247.5	41777	42199	40638.5	38265.5	39728.5	42557	41516.5	41366.2	40005	40622.5	39192	39615	32836	40817.5	40622.5	33876.5	38448.4	43028.5	34851.5	39533.5	41305.5	37062.5	38184.5	37648	40004.5	38952.3
1651621	39045.5	39354.5	37892	36054.5	41077.5	35193	38021.5	40687.5	38415.8	44231.5	41744	42183	40606.5	38249.5	39712.5	42540.5	41467.5	41341.9	39988.5	40574	39160	39615	32836	40801.5	40573.5	33876.5	38428.1	43028.5	34851.5	39517	41289	37046.5	38151.5	37648	39972.5	38938.1
1661621	39013.5	39354.5	37875.5	36022	41061.5	35177	38021.5	40655	38397.6	44198.5	41744	42150.5	40574	38249.5	39679.5	42524.5	41451.5	41321.5	39972	40492.5	39127	39582	32803.5	40785	40557.5	33876.5	38399.5	42995.5	34868	39500.5	41256.5	37078.5	38135	37631.5	39939.5	38925.6
1671621	39045.5	39338.5	37908	35990	41045	35160.5	38021.5	40606	38389.4	44198.5	41712	42134.5	40525	38217	39647.5	42492	41419	41293.2	39940	40444	39111	39550	32722.5	40768.5	40525	33876.5	38367.2	42995.5	34852	39501	41224	37062.5	38119	37599	39891	38905.5
1681621	39078.5	39306	37908	35957	41013	35144	38021.5	40541	38371.1	44150	41695.5	42118	40476	38217	39598	42492	41419	41270.7	39923.5	40427.5	39078	39533.5	32657.5	40736.5	40476	33893	38340.7	42995.5	34852	39452	41191.5	37046.5	38103	37599	39842.5	38885.2
1691621	39062	39290	37891.5	35941	40996.5	35144	38021.5	40492.5	38354.9	44150	41663	42118	40444	38184	39582	42459.5	41402.5	41250.4	39891	40362.5	39061.5	39517	32430	40720	40443.5	33925	38293.8	42979.5	34852	39436	41175.5	37046	38086.5	37582.5	39810	38871
1701621	39046	39273.5	37924	35941	40963.5	35128	38037.5	40443.5	38344.6	44133.5	41646.5	42102	40395	38151.5	39549.5	42443	41354	41221.9	39875	40313.5	39045.5	39468.5	32186	40703.5	40411	33957.5	38245.1	42963.5	34819	39403	41142.5	37062.5	38070.5	37566.5	39777.5	38850.6
1711621	39062	39241	37924.5	35892.5	40963.5	35095.5	38037.5	40378.5	38324.4	44101.5	41630.5	42085.5	40346	38119	39517	42410.5	41321.5	41191.4	39858.5	40281	38997	39436	31893	40687.5	40378.5	33990	38190.2	42947	34819	39387	41126.5	37062.5	38021.5	37534	39744.5	38830.2
1721621	39045.5	39241	37924	35876	40931.5	35095.5	38005.5	40330	38306.1	44068.5	41598	42069	40314	38086.5	39468.5	42410.5	41305.5	41165.1	39826	40248.5	38997	39420	31747	40655	40346	34006.5	38155.8	42914.5	34803	39338.5	41110	37046.5	38021.5	37534	39696	38808
1731621	39062	39208.5	37924.5	35860	40915	35079.5	38005.5	40297	38294	44068.5	41565.5	42037	40281	38054	39419.5	42378	41273	41134.6	39809.5	40232	38980.5	39420	31649.5	40655	40313.5	34022.5	38135.3	42882	34803	39305.5	41077.5	37046.5	37989	37501.5	39663.5	38783.6
1741621	39062	39176	37956.5	35843.5	40866	35079.5	37973	40248.5	38275.6	44052.5	41533	42020.5	40232.5	38038	39403.5	42378	41208	41108.2	39777.5	40183.5	38948	39371	31600.5	40639	40265	34006.5	38098.9	42866	34803	39257	41045.5	37062.5	37989	37485	39631	38767.4
1751621	39046	39176	37989	35811	40850	35046.5	37973	40232.5	38265.5	44036.5	41500.5	42004.5	40200	37989	39354.5	42345.5	41175	41075.7	39744.5	40167.5	38915.5	39371	31584.5	40622.5	40232	34006.5	38080.5	42866	34803	39241	41029	37030	37972.5	37485	39598.5	38753.1
1761621	39013	39160	38005.5	35762.5	40817.5	35046.5	37940	40232	38247.1	44003.5	41468	41971.5	40151	37973	39338.5	42329.5	41143	41047.2	39744.5	40102.5	38915.5	39338.5	31601	40622.5	40216	34006.5	38068.4	42833	34803	39208	40996.5	37014	37956.5	37469	39550	38728.8
1771621	39013	39143.5	38038	35746	40769	35030.5	37924	40216	38235	43971.5	41435	41955.5	40118.5	37956.5	39289.5	42297	41126.5	41018.8	39712.5	40070	38883	39322.5	31601	40590	40183.5	33990	38044.1	42817	34803	39159.5	40964	36997.5	37924	37469	39517	38706.4
1781621	38997	39110.5	38038	35713.5	40720	35030.5	37908	40232	38218.7	43971.5	41402.5	41907	40069.5	37907.5	39240.5	42280.5	41094	40984.1	39696	40021	38866.5	39306	31584.5	40573.5	40134.5	33974	38019.5	42817	34803	39143.5	40931.5	36981	37908	37436.5	39452	38684.1
1791621	38981	39078.5	38070.5	35681	40687.5	34998	37891.5	40199.5	38198.4	43955	41386.5	41907	40053.5	37891.5	39208.5	42248	41077.5	40965.9	39679.5	39972	38834.5	39273.5	31552	40557.5	40102	33941.5	37989.1	42768	34803	39110.5	40899	36965	37891.5	37420.5	39436	38661.7
1801621	38964.5	39062	38070.5	35648.5	40671.5	34982	37842.5	40167.5	38176.1	43922.5	41337.5	41874.5	40004.5	37875.5	39143.5	42231.5	41061.5	40931.4	39679.5	39907	38801.5	39257.5	31649.5	40525	40053.5	33909	37972.8	42768	34803	39078.5	40899	36965	37891.5	37436.5	39387	38653.6
1811621	38932	39013	38086.5	35616	40638.5	34965.5	37810	40102.5	38145.5	43906.5	41321.5	41858	39988.5	37859	39110.5	42199.5	41045	40911.1	39647.5	39875	38785.5	39257.5	31682	40492.5	40021	33876.5	37954.7	42752	34803	39046	40866.5	36949	37859	37420	39355	38631.3
1821621	38916	38997	38119	35615.5	40606.5	34949	37794	40069.5	38133.3	43890	41289	41842	39939.5	37842.5	39094.5	42183	40996.5	40884.6	39598.5	39826	38769.5	39224.5	31633	40476.5	39972	33844	37918	42719.5	34786.5	39029.5	40834	36949	37842.5	37404	39306	38608.9
1831621	38883	38964	38119.5	35615.5	40590	34949.5	37745.5	40021	38111	43857.5	41272.5	41825.5	39907.5	37794	39045.5	42166.5	40980	40856.1	39598.5	39761	38736.5	39208.5	31666	40476.5	39940	33795	37897.8	42687	34786.5	38980.5	40801.5	36949	37810.5	37404	39273.5	38586.6
1841621	38851	38932	38135.5	35583.5	40541	34917	37729	39988.5	38084.7	43857.5	41240	41793	39891	37778	39013.5	42166.5	40931.5	40833.9	39582.5	39696	38720.5	39192.5	31698.5	40460	39874.5	33795	37877.4	42687	34787	38932	40785	36949	37810.5	37371.5	39241	38570.4
1851621	38834.5	38899	38151.5	35567	40509	34900.5	37696.5	39939.5	38062.2	43857.5	41223.5	41793	39858.5	37729	38980.5	42150.5	40899	40811.4	39533	39663.5	38688	39159.5	31714.5	40444	39810	33779	37848.9	42671	34770.5	38899.5	40752.5	36949	37778	37371.5	39208.5	38550.1
1861621	38802	38867	38135.5	35534.5	40492.5	34884.5	37680	39891	38035.9	43825	41207.5	41777	39826	37712.5	38932	42134.5	40866	40785.1	39517	39598.5	38655.5	39143.5	31682	40427.5	39761	33779	37820.5	42638	34754	38883.5	40736	36932.5	37778	37371.5	39175.5	38533.6
1871621	38769.5	38834	38103	35518	40460	34851.5	37664	39842	38005.2	43809	41175	41760.5	39793.5	37680.5	38899.5	42101.5	40834	40756.7	39484.5	39549.5	38639	39127	31731	40411	39696	33795.5	37804.2	42622	34738	38867	40704	36932.5	37761.5	37355	39127	38513.4
1881621	38753	38802	38103	35518.5	40427.5	34851.5	37648	39810	37989.2	43776	41159	41744.5	39761	37648	38834.5	42101.5	40817.5	40730.2	39468	39517.5	38607	39094.5	31731	40411	39615	33811.5	37781.9	42573	34738	38850.5	40671.5	36932.5	37729	37339	39078.5	38489
1891621	38737	38785.5	38070.5	35502	40395	34835.5	37615	39761	37962.7	43760	41142.5	41744	39728.5	37615	38802	42069.5	40785	40705.8	39452	39468.5	38574	39078	31731	40378.5	39501	33828	37751.4	42556.5	34722	38850.5	40655	36916.5	37696.5	37355.5	39062	38476.8
1901621	38720.5	38769	38054.5	35469.5	40379	34819.5	37599	39712	37940.4	43727.5	41110	41728	39680	37583	38753	42036.5	40769	40673.4	39419.5	39403.5	38542	39046	31698.5	40378.5	39403	33811.5	37712.8	42524	34705.5	38818.5	40622.5	36916.5	37680.5	37322.5	39013	38450.4
1911621	38688	38720.5	38021.5	35437	40346	34787	37582.5	39663.5	37905.8	43694.5	41077.5	41695.5	39663.5	37550	38720.5	42020.5	40752.5	40646.8	39387	39355	38493	39029.5	31617	40362	39273	33811.5	37666	42508	34705.5	38802	40590	36932.5	37664	37322.5	38997	38440.2
1921621	38672	38688	38005.5	35437	40314	34770.5	37550.5	39647	37885.6	43694.5	41045	41711.5	39615	37518	38656	42004.5	40720	40620.6	39370.5	39306	38444	38997	31535.5	40346	39176	33827.5	37625.3	42475.5	34673	38802	40557.5	36949	37631.5	37323	38948.5	38420
1931621	38655.5	38655.5	37989.5	35404.5	40297.5	34754.5	37534	39598.5	37861.2	43662.5	41012.5	41663	39598.5	37501.5	38623.5	41988	40703.5	40594.1	39338.5	39241	38395.5	38948	31519.5	40313.5	39127	33828	37588.9	42459	34673	38769.5	40541.5	36948.5	37615	37306.5	38915.5	38403.6
1941621	38623	38623	37973	35372	40265	34721.5	37485	39549.5	37826.5	43629.5	40996	41646.5	39550	37485	38590.5	41955.5	40671	40565.5	39322	39176	38363	38931.5	31552	40313.5	39078	33844	37572.5	42427	34673	38753.5	40492.5	36965	37583	37290	38883	38383.4
1951621	38607	38574	37973	35339.5	40232.5	34689	37469	39517.5	37800.2	43629.5	40964	41630.5	39550	37453	38509	41939.5	40639	40539.3	39289.5	39111	38314.5	38883	31584.5	40297.5	39062	33827.5	37546.2	42410.5	34673	38737	40460	36965	37566.5	37274	38834	38365
1961621	38574	38558	37957	35291	40232.5	34640.5	37436.5	39484.5	37771.8	43597.5	40931	41614	39485	37404	38477	41906.5	40622.5	40504.7	39257	39013	38265.5	38834	31568	40281	39045.5	33828	37511.5	42394	34656.5	38704.5	40427.5	36965	37550	37257.5	38802	38344.6
1971621	38558	38509	37940.5	35258	40216	34624.5	37420.5	39403.5	37741.2	43581	40899	41597.5	39468.5	37371.5	38428	41890.5	40573.5	40476.2	39240.5	38899.5	38200.5	38818	31747	40264.5	39045.5	33828	37505.4	42378	34673	38704.5	40395	36949	37534	37225	38769	38328.4
1981621	38509	38493	37940.5	35226	40200	34575.5	37404	39371	37714.9	43548.5	40850	41598	39435.5	37339	38363	41874.5	40541	40443.7	39224.5	38834	38168	38785.5	31747	40248.5	39013.5	33811.5	37479.1	42345.5	34689	38688	40362.5	36932.5	37501.5	37225	38737	38310.1
1991621	38493	38477	37907.5	35193.5	40184	34559	37371.5	39306	37686.4	43548.5	40817.5	41581.5	39403.5	37306.5	38330.5	41858	40509	40419.4	39192	38753	38119.5	38736.5	31763	40216	38980.5	33795.5	37444.5	42345.5	34689	38655.5	40314	36932.5	37485.5	37193	38688	38287.9
2001621	38460.5	38444.5	37907.5	35177	40151	34510.5	37371.5	39273.5	37662	43516	40785	41565.5	39370.5	37290	38281.5	41841.5	40476	40390.8	39159.5	38671.5	38070.5	38720.5	31779.5	40199.5	38948.5	33779	37416.1	42313	34705.5	38639.5	40265	36932.5	37469	37176.5	38655.5	38269.6

## Sheet: Cell damage
Indicators of cell damage
Genotype / Treatment	Index of cell membrane injury	H2O2 content		Genotype / Treatment	Malondialdehyde content
	(%)	(mmol g-1 FM)			(ng g-1 FM)
2023 Control	0.20878	4.83212		2023 Control	71.163
2023 Control	0.210251	6.11102		2023 Control	29.2384
2023 Control	0.197037	5.65368		2023 Control	154.742
2023 Control	0.206218	5.7625		2023 Control	79.3208
Mean	0.205572	5.58983		2023 Control	30.6879
SEM	0.00296454	0.270749		2023 Control	48.344
2023 Stress	0.218009	6.35901		Mean	68.916
2023 Stress	0.569042	5.61154		SEM	19.0948
2023 Stress	0.23753	4.96129		2023 Stress	99.0354
2023 Stress	0.242109	5.55008		2023 Stress	117.858
Mean	0.316672	5.62048		2023 Stress	82.9527
SEM	0.0842852	0.286502		2023 Stress	77.6404
CE704 Control	0.216732	5.86977		2023 Stress	73.893
CE704 Control	0.21613	4.79153		2023 Stress	20.864
CE704 Control	0.22061	6.35471		Mean	78.7073
CE704 Control	0.231006	5.70694		SEM	13.3344
Mean	0.221119	5.68074		CE704 Control	14.8543
SEM	0.00344182	0.326771		CE704 Control	30.7654
CE704 Stress	0.20471	6.55573		CE704 Control	10.6407
CE704 Stress	0.317127	6.87102		CE704 Control	64.3497
CE704 Stress	0.204896	5.19086		CE704 Control	40.5266
CE704 Stress	0.372392	6.11095		CE704 Control	76.977
Mean	0.274781	6.18214		Mean	39.6856
SEM	0.0419472	0.365357		SEM	10.8619
				CE704 Stress	31.3809
				CE704 Stress	32.3652
				CE704 Stress	24.9622
				CE704 Stress	134.233
				CE704 Stress	62.6995
				CE704 Stress	103.717
				Mean	64.893
				SEM	18.3446

## Sheet: Cell protection
Cell protective mechanisms
Genotype / Treatment	Ascorbate peroxidase activity	Catalase activity	Proline content
	(mmol AsA mg-1 protein min-1)	(mmol H2O2 mg-1 protein min-1)	(mg g-1 FM)
2023 Control	4.74624	113.557	1.81101
2023 Control	2.07579	215.608	1.49784
2023 Control	1.6309	249.702	0.661776
2023 Control	2.87902	150.273	0.43487
Mean	2.83299	182.285	1.10137
SEM	0.688053	30.8273	0.328918
2023 Stress	3.22135	433.373	2.37961
2023 Stress	4.52969	382.843	4.00199
2023 Stress	5.99473	208.154	1.2824
2023 Stress	2.20691	214.759	0.477359
Mean	3.98817	309.782	2.03534
SEM	0.82059	57.7136	0.762695
CE704 Control	5.64869	114.69	3.2707
CE704 Control	2.33529	456.404	1.03058
CE704 Control	4.8199	242.068	2.22403
CE704 Control	3.75743	575.584	1.4417
Mean	4.14033	347.186	1.99176
SEM	0.715411	103.762	0.492956
CE704 Stress	2.58154	129.798	6.73618
CE704 Stress	2.04049	358.214	3.20365
CE704 Stress	2.45013	206.122	2.40786
CE704 Stress	2.16648	369.296	3.72777
Mean	2.30966	265.858	4.01886
SEM	0.124701	58.6726	0.945535
